# Supplementary material for: Warming proportional to cumulative carbon emissions not explained by heat and carbon sharing mixing processes
Source: Nat Commun. 2023 Oct 13;14:6466. doi: 10.1038/s41467-023-42111-x (PMC10576026; doi:10.1038/s41467-023-42111-x)
Supplement: Supplementary file 3 — Source Data [file 41467_2023_42111_MOESM3_ESM.zip]

Archive with 7 entries (6 files):
- Source data/
- Source data/gillett23_figs2and3_data_ACCESS-ESM1-5.csv
- Source data/gillett23_figs2and3_data_CanESM5.csv
- Source data/gillett23_figs2and3_data_CESM2.csv
- Source data/gillett23_figs2and3_data_MPI-ESM1-2-LR.csv
- Source data/gillett23_figs2and3_data_NorESM2-MM.csv
- Source data/gillett23_supp_figs1and2_data_CanESM5.csv
