# Supplementary material for: Warming proportional to cumulative carbon emissions not explained by heat and carbon sharing mixing processes
Source: Nat Commun. 2023 Oct 13;14:6466. doi: 10.1038/s41467-023-42111-x (PMC10576026; doi:10.1038/s41467-023-42111-x)
Supplement: Supplementary file 3 — Source Data [file 41467_2023_42111_MOESM3_ESM.zip › Source data/gillett23_figs2and3_data_ACCESS-ESM1-5.csv]

Year	Delta T	Delta T analytical	Delta C_A	Delta C_A + Delta C_O	E	E analytical	0.1*Delta T / Delta C_O	Delta T/(Delta C_A+DeltaC_O)	Delta T/E	TCRE	q	q analytical	f	f analytical	q/f	F_4CO2/f(0)
0	0.85369873	0.0	1.8163314	1.9216460687831278	1.9537503918940438	0.0	0.8106171156714661	0.4442538843843134	0.43695383709745045	2.02	5.6956053	7.95	105.314668783128	105.314668783128	0.05408178503361162	0.0754880596583487
1	1.5610046	0.2098386894531286	1.8163314	1.9679783446698569	2.024353894681606	0.10388053933323192	1.029367681670251	0.7932021421372628	0.7711125227525459	2.02	4.700106	7.7344680127710115	46.332275886729	102.45948892813551	0.10144345499975045	0.0754880596583487
2	2.0088806	0.41398845441124305	1.8163314	1.9979119616958585	2.0715869637631754	0.20494477941150632	1.106330213142079	1.0054900584954736	0.9697302842575867	2.02	4.3382525	7.52477930070163	29.9336170260015	99.68171568799116	0.14492911232995004	0.0754880596583487
3	2.3873901	0.6126035269751734	1.8163314	2.0219764451979736	2.109938984497253	0.30326907275998694	1.1609276238191983	1.180721042714718	1.131497239616911	2.02	4.062774	7.320775447099144	24.064483502115	96.97925049646567	0.16882864662393002	0.0754880596583487
4	2.6195679	0.8058339578682461	1.8163314	2.0425802907836745	2.1444796532119366	0.3989277019149733	1.1578257298942618	1.282479755098735	1.2215400911686156	2.02	3.5027912	7.122302330096569	20.603845585701	94.3500516814366	0.17000666947030837	0.0754880596583487
5	2.6871948	0.9938257297973563	1.8163314	2.0606484051037484	2.174348908848179	0.4919929355432457	1.09988038821843	1.304053043480485	1.2358618312284764	2.02	3.83136	6.929210006215894	18.068114320074	91.79213292243561	0.21205091100420587	0.0754880596583487
6	3.0279846	1.1767208677407324	1.8163314	2.0761618204577337	2.1964802184015477	0.5825350830399667	1.1653695567310143	1.4584530884365468	1.3785622077417072	2.02	3.244357	6.7413525970880075	15.5134153539855	89.30356175001297	0.20913235641797775	0.0754880596583487
7	2.9704285	1.354657546245687	1.8163314	2.090829460190382	2.2170180788936946	0.6706225476463799	1.0821309501191712	1.4206938075793136	1.3398305115667513	2.02	3.0795903	6.558588179243771	14.667639732648	86.88245808578569	0.2099581375545	0.0754880596583487
8	2.8252258	1.5277701938174213	1.8163314	2.104519480342391	2.240239587453962	0.7563218781274363	0.9803409727152919	1.3424564877957224	1.2611266428377876	2.02	3.5589368	6.380778676892959	13.69002015200925	84.52699282206638	0.2599657849161742	0.0754880596583487
9	3.1102905	1.696189594477759	1.8163314	2.1169000368819226	2.25724267831175	0.8396978190483957	1.0348020870073742	1.469266603596945	1.3779158781766507	2.02	3.7076988	6.207789757610054	12.38055653953125	82.23538643999964	0.2994775566173267	0.0754880596583487
10	3.4036255	1.8600429865705195	1.8163314	2.1285875041400586	2.2720218171381292	0.9208133596883762	1.090010873495877	1.5990066096231745	1.49806021342194	2.02	3.0164618	6.03949073084811	11.68746725813625	80.0059076651623	0.25809371548080545	0.0754880596583487
11	3.4900208	2.01945415888819	1.8163314	2.1394273063043565	2.286339215135922	0.9997297816278168	1.0801810496062194	1.631287373807424	1.526466732866516	2.02	3.1555657	5.875754449203991	10.83980216429775	77.83687215961119	0.291109163326913	0.0754880596583487
12	3.5291138	2.1745435441925114	1.8163314	2.1492547525731016	2.2962846974716977	1.076506705045798	1.0600379163117875	1.6420174319987764	1.5368798883766228	2.02	2.5356314	5.716457212360405	9.827446268745	75.7266412493911	0.2580152919576286	0.0754880596583487
13	3.3302917	2.3254283101996296	1.8163314	2.158512507104319	2.309871767012426	1.151202133762193	0.9732541273915474	1.5428642350164177	1.4417647748274158	2.02	2.3376641	5.5614786736321635	9.2577545312175	73.67362068654104	0.25250876111125664	0.0754880596583487
14	3.2833557	2.4722224480985595	1.8163314	2.167366396749995	2.323954090371687	1.2238724990586929	0.9353357195974993	1.514905702060379	1.4128315729186776	2.02	3.4834375	5.410701749046053	8.85388964567625	71.6762594446637	0.39343584317747743	0.0754880596583487
15	3.5605469	2.6150368586698267	1.8163314	2.1756372889651794	2.3366089665641803	1.2945727023117954	0.9909514384121476	1.6365535252861654	1.5238094717386685	2.02	2.791941	5.264012528885643	8.270892215184375	69.73304854714812	0.3375622429681554	0.0754880596583487
16	3.6766052	2.75397943606935	1.8163314	2.1838857895506103	2.348061106481631	1.3633561564699752	1.0002887542996206	1.6835153386688455	1.565804746077692	2.02	3.1069934	5.1213001916341945	8.248500585430875	67.8425199271604	0.3766737244707433	0.0754880596583487
17	3.8301392	2.8891551493408683	1.8163314	2.192124909832059	2.357521141075168	1.4302748264063703	1.0192137596702842	1.7472266945087909	1.6246467925244061	2.02	2.2746036	4.982456920250659	8.239120281448875	66.00324531854115	0.27607360101197476	0.0754880596583487
18	3.8253174	3.0206661217184867	1.8163314	2.1995861704767257	2.3635335495711405	1.4953792681774687	0.9981134424117505	1.7391077622493973	1.6184739089092253	2.02	2.1847286	4.847377820715508	7.4612606446665	64.21383517677164	0.2928095835920467	0.0754880596583487
19	3.7659912	3.148611707779254	1.8163314	2.2068638120654063	2.3721629322125866	1.5587186672174527	0.9643223186061112	1.7064900835058348	1.5875769576353882	2.02	2.4495134	4.715960842784875	7.27764158868075	62.47293762919374	0.3365806636003634	0.0754880596583487
20	3.7061157	3.273088568504065	1.8163314	2.2143741669450696	2.3833001110675176	1.6203408754970618	0.9310848055600263	1.6736628244580605	1.5550352662033078	2.02	2.595503	4.5881067028931115	7.510354879663125	60.77923745369025	0.3455899399428319	0.0754880596583487
21	3.8526	3.3941907443035877	1.8163314	2.2215091109552705	2.3896701102468114	1.6802924476750434	0.9508420610238246	1.7342265573691906	1.612189097204862	2.02	2.13256	4.46371880914554	7.134944010201	59.13145508505422	0.29888952340421443	0.0754880596583487
22	3.8926086	3.51200972606439	1.8163314	2.2283426185222712	2.396928486716922	1.7386186762694997	0.9447821970817792	1.746862717708785	1.6239986566765867	2.02	2.5191884	4.342703188344716	6.833507567000625	57.528345648296565	0.3686523179177481	0.0754880596583487
23	3.8852844	3.6266345242689413	1.8163314	2.2346784921862497	2.4054755259298206	1.7953636258757133	0.9287227033236755	1.7386323971942113	1.6151835185794685	2.02	2.8866625	4.22496841499508	6.33587366397825	55.968698018161525	0.4556060673411246	0.0754880596583487
24	4.1509094	3.7381517362416985	1.8163314	2.2410278086187025	2.411567412828253	1.8505701664562864	0.9773827467316452	1.852234679045153	1.72124959134358	2.02	2.3847685	4.110425542232364	6.349316432452875	54.451333904139716	0.3755945244489355	0.0754880596583487
25	4.094452	3.846645611572101	1.8163314	2.2474411082505674	2.4155638754626927	1.904280005728763	0.9497470889514551	1.8218283403581779	1.6950294487710855	2.02	1.6258615	3.998988034625555	6.413299631865	52.975106960287086	0.25351404407449774	0.0754880596583487
26	4.035797	3.952198115763871	1.8163314	2.253652775723783	2.4221045341453253	1.9565337206751834	0.9228446957254788	1.7907803556137827	1.6662357310539095	2.02	2.0721426	3.8905717028006754	6.21166747321575	51.53890191917779	0.3335887843237116	0.0754880596583487
27	4.0600586	4.054888992158728	1.8163314	2.2598764338526043	2.4291097717482804	2.0073707881973903	0.9153655849744472	1.7965843321922126	1.6714183282165516	2.02	2.14991	3.785094639836965	6.223658128821	50.14163374933624	0.3454415278995742	0.0754880596583487
28	3.931366	4.154795822181301	1.8163314	2.266086247847967	2.4400269806504467	2.056829614941238	0.8741130830736066	1.7348704051005883	1.6111977441121887	2.02	2.259171	3.6824771593874237	6.209813995363125	48.78224683551202	0.36380655052641614	0.0754880596583487
29	4.2721252	4.251994083950727	1.8163314	2.2721347338293136	2.4457809108368225	2.104947566312241	0.9372738036489271	1.880225314341572	1.7467325978429196	2.02	2.4793139	3.5826417354769666	6.048485981346375	47.45971418117831	0.40990652173933684	0.0754880596583487
30	4.1574097	4.346557209303251	1.8163314	2.277588753893503	2.4507316057448403	2.1517609947045795	0.9013210592472481	1.8253557236185516	1.6963953368958191	2.02	2.4628484	3.4855129439327075	5.454020064189375	46.17303663265138	0.4515657067494763	0.0754880596583487
31	3.8719788	4.43855663926888	1.8163314	2.2833266775555927	2.459679694371469	2.1973052669647926	0.829125891814761	1.695762064108478	1.5741800725622714	2.02	2.4146051	3.391017405402119	5.7379236620895	44.92124212424481	0.4208151385211601	0.0754880596583487
32	4.0046387	4.528061878044015	1.8163314	2.2885557616382353	2.4645964205935935	2.241614791110899	0.8480372884580019	1.7498540953218145	1.6248658962632472	2.02	2.7388835	3.2990837299160303	5.229084082642875	43.70338494388846	0.5237788209262316	0.0754880596583487
33	4.0781555	4.615140545500835	1.8163314	2.2939569578301637	2.4686927246166572	2.284723042327146	0.8538394670722907	1.7777820563100803	1.6519494212109318	2.02	2.5027554	3.2096424629545686	5.40119619192825	42.51854501865705	0.46337057840240803	0.0754880596583487
34	4.120392	4.699858428273099	1.8163314	2.2993355010613294	2.4746541259839563	2.3266625882540097	0.8530759545621199	1.791992444687272	1.6650374702625568	2.02	2.521313	3.122626032975305	5.378543231166	41.36582721966883	0.4687724619246088	0.0754880596583487
35	4.1760864	4.782279529456968	1.8163314	2.304371854511174	2.480208347814696	2.3674651135925586	0.8556844800835325	1.8122450235650542	1.6837643617564577	2.02	1.9485469	3.037968700363967	5.0363534498445	40.24436068582906	0.3868963737055139	0.0754880596583487
36	4.05896	4.862466116964389	1.8163314	2.3090288712094966	2.4845959565270577	2.4071614440417766	0.8238239889832142	1.757864534110987	1.6336499100687067	2.02	2.3412125	2.955606507769135	4.657016698322625	39.15329816590744	0.5027279614234335	0.0754880596583487
37	3.899109	4.940478770565573	1.8163314	2.3141994644816077	2.493800100234524	2.445781569586917	0.7831610751693014	1.6848629284391308	1.5635210241398525	2.02	1.7947721	2.875477231783423	5.170593272110875	38.09181537845245	0.3471114538853711	0.0754880596583487
38	3.9934998	5.016376427656106	1.8163314	2.3188405937338303	2.497408087667912	2.4833546671564886	0.7947117795370437	1.7221967592990015	1.599057749343848	2.02	2.0192876	2.7975203359346192	4.64112925222275	37.05911038905904	0.4350854019514911	0.0754880596583487
39	3.9848938	5.090216427783275	1.8163314	2.323648900870047	2.502121403447835	2.519909122664988	0.785483211597087	1.7149293928768912	1.5926060955064298	2.02	2.3662176	2.721676924951286	4.8083071362165	36.05440300451912	0.4921103303484299	0.0754880596583487
40	4.322052	5.162054555965238	1.8163314	2.328318089676449	2.5038321196219213	2.5554725524580384	0.8441727273582943	1.856297909257636	1.7261748373951504	2.02	2.656329	2.6478897002682635	4.669188806401875	35.07693418339726	0.56890586923956	0.0754880596583487
41	4.333191	5.231945084835769	1.8163314	2.333023496988354	2.50781844945467	2.590071824176124	0.8386408352722332	1.8573284510689094	1.7278726531862827	2.02	2.300205	2.5761029167384533	4.705407311905125	34.12596546258619	0.48884290770632666	0.0754880596583487
42	4.327484	5.299940815646433	1.8163314	2.337601236706324	2.512593016908617	2.62373307705269	0.8301811894973347	1.8512499321555769	1.7223179805632507	2.02	2.1731055	2.506262340518198	4.577739717970125	33.200778399408954	0.47471145416068955	0.0754880596583487
43	4.4836426	5.366093118157134	1.8163314	2.342086427773316	2.515217898782492	2.6564817416619473	0.8528007039921568	1.9143796424232382	1.782606024032883	2.02	2.549116	2.4383152080944166	4.485191066992125	32.3006740288462	0.5683405362560112	0.0754880596583487
44	4.603668	5.430451969445205	1.8163314	2.3463332460072155	2.5173640525725953	2.6883425591312893	0.8686136185321794	1.9620692076561352	1.8287653739179885	2.02	1.6413475	2.372210186422561	4.2468182338995	31.424972335478532	0.3864887633763535	0.0754880596583487
45	4.3034363	5.493065991662346	1.8163314	2.350628461757781	2.524896620834541	2.7193395998328445	0.8054388817222808	1.8307598794574282	1.7044009817219694	2.02	2.6237051	2.307897334145265	4.29521575056525	30.573011739744988	0.6108436225471608	0.0754880596583487
46	4.4957275	5.553982488767932	1.8163314	2.3548411580511757	2.5269595293575784	2.7494962815682835	0.8348460676612774	1.9091425864082838	1.7791054770890755	2.02	2.3874717	2.245328063862395	4.21269629339475	29.744148598129584	0.5667324462995855	0.0754880596583487
47	4.298584	5.613247482266449	1.8163314	2.3590194957269257	2.5333043222981932	2.7788353872606186	0.7920910774018521	1.8221909535556435	1.6968288991333498	2.02	2.5889504	2.1844551054239956	4.17833767575	28.937756716898246	0.6196125340969234	0.0754880596583487
48	4.625458	5.670905745976056	1.8163314	2.3634646459526034	2.539453908371432	2.807379082166364	0.8453987758719682	1.9570666189540427	1.8214379668100418	2.02	2.608497	2.1252324702183922	4.445150225677875	28.15322687901873	0.586818616231441	0.0754880596583487
49	4.4668274	5.7270008398545285	1.8163314	2.367506479594781	2.542012716028017	2.8351489306210538	0.81041896811846	1.8867223515868312	1.7572010416838897	2.02	1.6008717	2.067615416428488	4.041833642177625	27.38996638390635	0.3960755993174793	0.0754880596583487
50	4.2798767	5.781575142908168	1.8163314	2.371612260688261	2.5475004967302644	2.8621659123307768	0.7707589099468584	1.804627501690483	1.6800297838911624	2.02	2.44695	2.0115604152299817	4.105781093480062	26.647398599647413	0.5959767223554613	0.0754880596583487
51	4.5361023	5.834669885208501	1.8163314	2.375672795769118	2.548949054511766	2.8884504382220304	0.8109720341160418	1.9093969097934311	1.7795970801741796	2.02	2.0470612	1.9570251179059963	4.060535080856625	25.924962527362517	0.5041358254879116	0.0754880596583487
52	4.3945007	5.886325179040986	1.8163314	2.3797927977071702	2.554199236142592	2.9140223658618742	0.7799115876090039	1.846589642869661	1.7205003706204796	2.02	2.4652874	1.903968323853251	4.120001938052438	25.222112377380192	0.5983704580831026	0.0754880596583487
53	4.4931335	5.936580049209241	1.8163314	2.3838571911184863	2.558556460564221	2.9389010144600207	0.7917056132491807	1.8848165744415812	1.7561205367854322	2.02	1.841804	1.8523499494556235	4.064393411316	24.53831715690099	0.45315594263819553	0.0754880596583487
54	4.713928	5.985472462517711	1.8163314	2.3876105338174054	2.558865426545476	2.9631051794642134	0.825153229587926	1.974328792694442	1.8421946593026408	2.02	1.9228877	1.8021309978015752	3.7533426989191874	23.87306026884036	0.5123133796091811	0.0754880596583487
55	4.4704895	6.033039356455013	1.8163314	2.3912647023846585	2.5622929138838137	2.9866531467599073	0.7775666296265696	1.8695084226748238	1.7447222672043958	2.02	2.1649575	1.7532735292225647	3.6541685672533126	23.225839121547207	0.5924624120373452	0.0754880596583487
56	4.5367126	6.079316667099657	1.8163314	2.3951167616394398	2.5659365267738927	3.009562706484979	0.783833342576927	1.8941509320735699	1.7680533400365537	2.02	2.5682907	1.7057406326301976	3.8520592547810626	22.596164749103455	0.6667318804251341	0.0754880596583487
57	4.843933	6.124339356269226	1.8163314	2.3988628403224705	2.5666044178291156	3.0318511664699135	0.8315316170380962	2.019262220435078	1.8872924365827453	2.02	1.9799167	1.6594963976304467	3.7460786830306874	21.983561441917555	0.5285304605984089	0.0754880596583487
58	4.75885	6.168141437933497	1.8163314	2.402700074466356	2.5695421781299475	3.0535353653136124	0.8115798651739363	1.9806259417181726	1.8520225657940472	2.02	1.9014949	1.6145058873938885	3.837234143885625	21.38756638733302	0.4955378768530488	0.0754880596583487
59	4.598236	6.210756003911496	1.8163314	2.4064113633355775	2.5724752256588634	3.074631685104701	0.7792564346689002	1.9108271154482346	1.787475361519438	2.02	1.7315538	1.5707351122614477	3.7112888692215	20.807729319980343	0.46656400349582905	0.0754880596583487
60	4.6162415	6.252215248871868	1.8163314	2.410023128974352	2.5782718035866354	3.0951560637979547	0.7775485542055703	1.9154345033371887	1.7904401889112191	2.02	2.378548	1.528151004065717	3.611765638774125	20.243612181608235	0.6585554392955898	0.0754880596583487
61	4.584778	6.29255049465547	1.8163314	2.4139809910464893	2.582728507354825	3.115124007255183	0.7671347727358544	1.8992601221949534	1.7751683225608876	2.02	2.213173	1.4867213911484518	3.95786207213775	19.69478879013717	0.5591839412944122	0.0754880596583487
62	4.678406	6.331792213938554	1.8163314	2.4174695780677506	2.5862560113245676	3.1345506009596797	0.7782579667051983	1.9352490737269727	1.8089492073612135	2.02	1.8260354	1.4464149740553611	3.488587021261125	19.16084451768516	0.523431225660913	0.0754880596583487
63	4.7315674	6.369970053254423	1.8163314	2.4209478782622758	2.5904220307564314	3.15345052141308	0.7825733424288182	1.9544276129599107	1.8265623618985478	2.02	2.4772816	1.407201301889837	3.4783001945251875	18.641375977322603	0.7122103993018741	0.0754880596583487
64	4.700287	6.407112855390938	1.8163314	2.424486940381722	2.593191908504066	3.171838047223237	0.772875778174139	1.938672791734791	1.8125487935622275	2.02	2.1483448	1.369050749307757	3.5390621194464376	18.13599071831945	0.6070378768906048	0.0754880596583487
65	4.9156494	6.443248681180821	1.8163314	2.428246969702924	2.5970196907244807	3.1897270698914952	0.803321513203035	2.0243613913225182	1.8928040598302895	2.02	2.3233833	1.3319344941359788	3.7600293212015625	17.644306929654558	0.6179162801199548	0.0754880596583487
66	4.9037476	6.478404830701186	1.8163314	2.4315885424998256	2.599289676459619	3.2071311043075177	0.797024076578703	2.0166847609638716	1.8865721673903364	2.02	1.7818125	1.2958244955976186	3.3415727969019375	17.16595315156316	0.533225716431902	0.0754880596583487
67	4.834137	6.512607863898351	1.8163314	2.434858464990673	2.603608667661591	3.22406329895958	0.7815562546100584	1.9853872544945412	1.8567064332415073	2.02	1.8973017	1.2606934731276618	3.26992249084725	16.700567994904524	0.580228332383977	0.0754880596583487
68	4.893219	6.545883620653473	1.8163314	2.438377975359507	2.6073813225371527	3.2405364458680563	0.7866322535917227	2.0067516371899576	1.87667946834075	2.02	2.0833058	1.2265148857629047	3.51951036883425	16.24779986813791	0.591930586189442	0.0754880596583487
69	4.9556885	6.578257240304196	1.8163314	2.441468872303194	2.6101505982989472	3.256562990249602	0.7927357895063074	2.0297979354893356	1.8986216656587385	2.02	1.9951236	1.1932629120906513	3.090896943687	15.807306711700342	0.6454837094703446	0.0754880596583487
70	4.8398438	6.609753180637042	1.8163314	2.444690364980808	2.61344985735274	3.272155039919328	0.770235489541846	1.9797369103788305	1.8518984538323826	2.02	2.0995638	1.1609124307410228	3.2214926776134374	15.378755739585765	0.6517363368979628	0.0754880596583487
71	4.7717285	6.640395236364909	1.8163314	2.448042889519286	2.617570223058626	3.2873243744380733	0.755365161912149	1.94920135429572	1.8229610321778662	2.02	2.1574984	1.1294390014081361	3.3525245384780624	14.96182318793015	0.6435443901805444	0.0754880596583487
72	4.9360657	6.670206557103618	1.8163314	2.4511767475550403	2.6195012871292844	3.3020824540116918	0.7775225403853455	2.0137534670854196	1.8843532156602096	2.02	2.3722916	1.098818846385819	3.1338580357546877	14.556194070412747	0.7569875654466642	0.0754880596583487
73	4.881195	6.699209664861102	1.8163314	2.4543712876371817	2.621691943124792	3.31644042814906	0.7650297674077462	1.988776145217414	1.86184920816497	2.02	1.9302676	1.0690288326039072	3.1945400821411876	14.161561940288614	0.6042395846569449	0.0754880596583487
74	4.9187317	6.727426471052448	1.8163314	2.4575221649781502	2.6215328494908996	3.3304091440853707	0.7671245373630324	2.0015004379408547	1.8762807761147606	2.02	1.6983446	1.0400464541515544	3.150877340968875	13.777628658872663	0.5390068874459879	0.0754880596583487
75	4.8639526	6.754878293053648	1.8163314	2.4604247120349774	2.6222833613306937	3.3439991549770536	0.7551627296596761	1.9768752170822792	1.8548539446364436	2.02	1.8025371	1.0118498152743534	2.9025470568268124	13.404104170300347	0.6210190733639315	0.0754880596583487
76	4.7615356	6.781585870306548	1.8163314	2.463627169953606	2.626675641211568	3.357220727874529	0.7356043196254047	1.932733857867348	1.812761183689573	2.02	2.4964762	0.9844176138324205	3.2024579186289377	13.040706282394789	0.77955003214209	0.0754880596583487
77	4.731537	6.807569379987199	1.8163314	2.4667115489074734	2.630097120710265	3.3700838514788116	0.7275032722297172	1.918155719232762	1.798997013447401	2.02	2.318921	0.9577291252069464	3.084378953866875	12.687160453474778	0.7518275555165296	0.0754880596583487
78	4.6054077	6.832848452249403	1.8163314	2.4699627674942546	2.635470142460986	3.382598243687823	0.7045879288962109	1.8645656426294541	1.7474710263813684	2.02	2.1553237	0.9317641866430552	3.251218586781375	12.343199584942642	0.6629279718635919	0.0754880596583487
79	5.0538025	6.857442185055005	1.8163314	2.4731182183744154	2.633456307217157	3.394773358938121	0.7694738001506826	2.0434941009638625	1.9190758838049082	2.02	1.5760502	0.906503182017146	3.1554508801606875	12.00856381949526	0.49946908450532124	0.0754880596583487
80	4.9625244	6.88136915860212	1.8163314	2.476067883165581	2.633490953298911	3.4066183953475844	0.7521979670202659	2.0041956231499016	1.8843901505893021	2.02	1.1713474	0.8819270270172017	2.94966479116575	11.683000344805707	0.39711203225282926	0.0754880596583487
81	4.8294067	6.904647449362193	1.8163314	2.479124904460912	2.6370366463228962	3.418142301664452	0.7286442467792864	1.9480288103238625	1.831376422096906	2.02	2.2447493	0.8580171547248786	3.0570212953310625	11.366263202527355	0.7342929900621936	0.0754880596583487
82	4.53244	6.927294643736504	1.8163314	2.482025171527957	2.6438544935059283	3.429353784027972	0.6808596353761329	1.8261056485404876	1.7143304204826173	2.02	1.976959	0.8347555015884738	2.9002670670448123	11.058113102475973	0.6816472222716515	0.0754880596583487
83	4.48114	6.949327851342431	1.8163314	2.485261483646076	2.6531960290327805	3.4402613125457577	0.669896637372595	1.8030859795664484	1.6889593108400454	2.02	2.3409476	0.8121244937761852	3.2363121181190624	10.758317241849616	0.723338028775109	0.0754880596583487
84	4.8065796	6.97076371793951	1.8163314	2.4882816247260666	2.6554111352560814	3.4508731276928266	0.7153178037559619	1.9316863260495698	1.8101074918405111	2.02	1.8316791	0.7901070338993404	3.0201410799905624	10.466649129349525	0.606487927962753	0.0754880596583487
85	4.8618774	6.991618438005061	1.8163314	2.491308295629734	2.658057773306243	3.4611972465371594	0.7203027944934702	1.9515358456177345	1.829109017204984	2.02	2.3519144	0.7686864880955758	3.0266709036676875	10.182888414069362	0.7770631431956243	0.0754880596583487
86	4.859314	7.011907766968873	1.8163314	2.4944089515608274	2.66026644591759	3.471241468796472	0.7166310038812488	1.9480823149721018	1.8266267923278097	2.02	1.9046377	0.7478466734622035	3.100655931093	9.9068207190234	0.6142692825925479	0.0754880596583487
87	4.9727173	7.031647033116193	1.8163314	2.4973466367906285	2.659384689947121	3.4810133827307888	0.7301917808169484	1.991200265072834	1.8698751271126282	2.02	1.7777824	0.7275718458302669	2.9376852298014375	9.638237479187877	0.6051643730072843	0.0754880596583487
88	4.787781	7.050851149168019	1.8163314	2.5001247974369125	2.6620634577819233	3.490520370875257	0.7001794371903797	1.915016709016728	1.7985224010054255	2.02	1.8630317	0.7078466878700581	2.77816064628375	9.376935783933252	0.6705989977394158	0.0754880596583487
89	4.5633545	7.069534623547439	1.8163314	2.5031331675272686	2.6689496669379964	3.499769615617544	0.6644354612856058	1.8230570196532654	1.7097941368908975	2.02	1.6417531	0.6886562975191031	3.008370090355875	9.122718223728251	0.545728427087509	0.0754880596583487
90	4.848358	7.087711571340527	1.8163314	2.5059663639909173	2.6705442469954472	3.5087681046240236	0.7030325327821877	1.9347259500225469	1.8154944108309097	2.02	1.7710968	0.6699861767238767	2.833196463649125	8.875392740999917	0.6251231950637541	0.0754880596583487
91	4.574127	7.105395724960081	1.8163314	2.5087952876925734	2.677912659937708	3.517522636118852	0.6605582296150518	1.823236523005673	1.708094242839132	2.02	2.2490337	0.6518222204867385	2.8289237016560627	8.634772485036969	0.7950139087110439	0.0754880596583487
92	4.7523193	7.122600444520253	1.8163314	2.5115988933502553	2.682878394599366	3.526039824019927	0.6835238784194704	1.8921490005907422	1.7713510032746613	2.02	2.0065322	0.6341507062098178	2.8036056576819375	8.400675670826878	0.7156970120716817	0.0754880596583487
93	4.906311	7.139338727929919	1.8163314	2.5142857397647695	2.684676429229445	3.5343261029356032	0.7029558748513285	1.9513736873897525	1.827524159611465	2.02	1.4527603	0.6169582833277967	2.6868464145140627	8.172925441720018	0.540693480258345	0.0754880596583487
94	4.8297424	7.155623220712404	1.8163314	2.51707013734677	2.6881544515132347	3.5423877330259423	0.6892358270255814	1.9187953327083809	1.7966759420842924	2.02	1.9759666	0.6002319632217559	2.784397582000125	7.951349735817093	0.7096567622150186	0.0754880596583487
95	4.8200073	7.171466225558985	1.8163314	2.5201939055401996	2.692939928304103	3.550230804732171	0.6847938746956688	1.9125541545128009	1.7898681190613048	2.02	2.4321883	0.5839591094064677	3.1237681934300623	7.735781155978937	0.7786071570840617	0.0754880596583487
96	4.8730164	7.186879711623398	1.8163314	2.5229702837117727	2.6967163589812984	3.5578612433779195	0.6896048985905372	1.9314600686666568	1.8070185027774621	2.02	1.7492055	0.5681274279837195	2.776378171573125	7.5260568433604815	0.6300314157469499	0.0754880596583487
97	5.03891	7.201875323564338	1.8163314	2.525858037954272	2.695610868905385	3.565284813645712	0.7101791028787453	1.994929974841523	1.8693016748947673	2.02	1.9383886	0.5527249583544586	2.8877542424994376	7.322018354373336	0.6712443037973267	0.0754880596583487
98	5.31131	7.216464390342845	1.8163314	2.528512955143368	2.692502609967708	3.572507123932102	0.7457803106658544	2.1005665814957117	1.9726294023970603	2.02	1.7369621	0.5377400641827359	2.6549171890959373	7.123511540984003	0.6542434118607323	0.0754880596583487
99	5.0452576	7.230657933781154	1.8163314	2.531267675137783	2.6947166772769804	3.5795336305847294	0.7056933245395959	1.9931742572759512	1.8722775610895108	2.02	1.4823381	0.523161424604629	2.7547199944149376	6.930386434257345	0.5381084371096936	0.0754880596583487
100	5.0234985	7.244466676889514	1.8163314	2.5339091660764965	2.6959452871709297	3.5863696420245117	0.7000632924600294	1.9825093189645122	1.8633532954327152	2.02	1.8192543	0.508978025675499	2.641490938713375	6.742497131057307	0.6887225136660076	0.0754880596583487
101	4.9216003	7.2579010519672735	1.8163314	2.5365196855925927	2.6998139752136443	3.593020322756076	0.6833768946612667	1.9402965290399745	1.8229405384892914	2.02	2.168391	0.4951791520491182	2.6105195160961876	6.559701683819253	0.8306358086708485	0.0754880596583487
102	5.0151978	7.270971208484317	1.8163314	2.539146379525821	2.702320997788728	3.599490697269464	0.6938425317632881	1.9751510957957552	1.855885277141434	2.02	1.850973	0.48175437888238726	2.6266939332283123	6.381861993310713	0.7046778410868186	0.0754880596583487
103	4.986084	7.283687020748844	1.8163314	2.5417944429394046	2.708175912933429	3.6057856538360613	0.6872967593459438	1.9616393442929037	1.8411226392506377	2.02	1.9965246	0.4686935639595207	2.6480634135834373	6.208843704299465	0.7539564808497847	0.0754880596583487
104	5.2281494	7.296058095367257	1.8163314	2.5444741784385547	2.7096142478649834	3.6119099482016117	0.7180115725756226	2.0547071997684068	1.9294810758328327	2.02	2.1087363	0.4559868400297557	2.6797354991505	6.040516104050175	0.7869195587755117	0.0754880596583487
105	5.2250977	7.308093778501812	1.8163314	2.547114205923619	2.709835219504435	3.617868207179115	0.7150000812684859	2.051379417577119	1.9281975592617573	2.02	1.9216354	0.44362460735278975	2.640027485064375	5.876752023572863	0.7278846149138275	0.0754880596583487
106	5.134552	7.319803162931506	1.8163314	2.5499056695509417	2.712336448666901	3.62366493214431	0.6999362184685465	2.013624293347824	1.8930365384710035	2.02	1.7065533	0.4315975264463209	2.7914636273225626	5.71742774154863	0.6113471525312456	0.0754880596583487
107	5.149475	7.331195094921532	1.8163314	2.5525054002875343	2.7127489968915546	3.629304502436402	0.6994915734113091	2.0174198640583376	1.8982497472331041	2.02	1.6562003	0.41989651103020886	2.5997307365925	5.562422890860063	0.6370660878122555	0.0754880596583487
108	5.1066284	7.342278180906503	1.8163314	2.5551028971370795	2.7166865889226144	3.634791178666586	0.6912324633202804	1.998599909103693	1.8797267372656117	2.02	1.8671815	0.40851272116192466	2.5974968495450623	5.41162036765565	0.71883880816354	0.0754880596583487
109	5.037323	7.353060793992484	1.8163314	2.557653621652987	2.7187009676609803	3.6401291059368734	0.6795051936814659	1.9695094579661265	1.8528418748387427	2.02	1.8482369	0.3974375565581068	2.5507245159073126	5.2649062428795865	0.7245929173938918	0.0754880596583487
110	5.1910095	7.3635510802827495	1.8163314	2.5601724401181127	2.719994085018861	3.6453223169716584	0.6978654364997269	2.0276015162654004	1.908463533091977	2.02	2.2075043	0.3866626500971757	2.5188184651258125	5.122169676200072	0.8764046726768278	0.0754880596583487
111	5.253357	7.373756965032041	1.8163314	2.5627504231840033	2.7201943360677827	3.6503747351643763	0.7038080180733443	2.0498901828555325	1.9312432438881622	2.02	1.63611	0.3761798614980976	2.57798306589075	4.983302832271084	0.6346472829110505	0.0754880596583487
112	5.0728455	7.383686158633981	1.8163314	2.5652749389116587	2.7252049829286817	3.6552901775415743	0.6773334965084384	1.977505561698808	1.8614546394718414	2.02	1.8645445	0.36598127117052404	2.52451572765525	4.848200799264389	0.7385751217217188	0.0754880596583487
113	4.945465	7.393346162446158	1.8163314	2.5680366827932803	2.7286094580993896	3.6600723576466128	0.657899472185914	1.9257766530466345	1.8124488549326454	2.02	2.1732037	0.3560591742316592	2.7617438816218125	4.716761509610221	0.7868954544275613	0.0754880596583487
114	5.238159	7.402744274457294	1.8163314	2.5704903627787044	2.7297673859679796	3.6647248883451953	0.6945696382613371	2.0378054146933433	1.9189031294804046	2.02	2.3747551	0.346406074685337	2.4536799854240625	4.588885662886763	0.9678340933725473	0.0754880596583487
115	5.2681885	7.411887594800763	1.8163314	2.573085395474068	2.7307702347153957	3.6692512845548326	0.6961560174204626	2.0474207680122034	1.9291950708960166	2.02	2.2645895	0.33701467975890637	2.5950326953635	4.464476650800148	0.8726632046513576	0.0754880596583487
116	5.199585	7.420783031118633	1.8163314	2.57551049989984	2.733125370067171	3.673654965900314	0.6848956934698929	2.0188560524756967	1.90243192569308	2.02	2.0413654	0.32787789439365117	2.425104425772	4.3434404841983385	0.8417639106017879	0.0754880596583487
117	5.2574463	7.429437303780296	1.8163314	2.5778896411319465	2.7343947503104107	3.677939259297176	0.6903538042275091	2.039438075694336	1.9227093266126518	2.02	2.3153157	0.3189888158845795	2.379141232106625	4.2256857220637345	0.9731728794297255	0.0754880596583487
118	5.336853	7.437856950959595	1.8163314	2.5803317286217458	2.735307750621824	3.6821074014651463	0.6985406716998952	2.0682817515848506	1.9510978339203369	2.02	1.6994592	0.3103407286655323	2.442087489799125	4.1111234024308345	0.6959043040987911	0.0754880596583487
119	5.2278748	7.446048333574325	1.8163314	2.5829209807245035	2.738171075900491	3.6861625413734282	0.681965276767591	2.0240165281374454	1.9092578991398867	2.02	2.098264	0.30192709923567396	2.5892521027576874	3.9996669751768077	0.8103745389347643	0.0754880596583487
120	5.5628357	7.454017640091808	1.8163314	2.585502676416489	2.7348186120105296	3.6901077426197073	0.7232245748016235	2.1515489982278706	2.034078482912547	2.02	1.375567	0.29374157122352934	2.5816956919858125	3.8912322366341634	0.5328152979652812	0.0754880596583487
121	5.3196716	7.461770891204192	1.8163314	2.587661773241148	2.7364784999505787	3.6939459857446497	0.6896748546937147	2.0557832116506773	1.9439844423975738	2.02	1.4710945	0.28577796058484106	2.1590968246588127	3.785737265976144	0.6813471597458638	0.0754880596583487
122	5.160614	7.469313944376986	1.8163314	2.5900921883567873	2.742039007223521	3.6976801704836566	0.6669521241353307	1.9924441442163048	1.882035230015676	2.02	1.7654934	0.2780302509306149	2.4304151156394376	3.6831023633267512	0.7264163975872237	0.0754880596583487
123	5.1169434	7.476652498274295	1.8163314	2.5923517837189416	2.7451600947401675	3.701313117957572	0.6593825969948041	1.9738614919130784	1.863987229444017	2.02	1.7916428	0.27049258898182865	2.2595953621539375	3.5832499895486873	0.792904258470623	0.0754880596583487
124	5.1082764	7.483792097064073	1.8163314	2.5944503390242657	2.749125079191718	3.704847572803996	0.6564904298040993	1.9689243190943662	1.8581462174465362	2.02	2.0803764	0.2631592801473674	2.0985553053241874	3.4861047076636966	0.991337412630675	0.0754880596583487
125	5.184326	7.490738134606658	1.8163314	2.597110228405611	2.752963849518165	3.7082862052508205	0.6639942046663393	1.9961902714686484	1.8831798945643192	2.02	1.8526758	0.2560247842218439	2.6598893813454376	3.3915931258610446	0.6965236255870105	0.0754880596583487
126	5.4626465	7.4974958585297555	1.8163314	2.5995149162230553	2.752349307216069	3.7116316131335427	0.6974925252154064	2.101409940094481	1.984721368778706	2.02	1.7928177	0.24908371120005693	2.4046878174440627	3.299643842051107	0.7455511267719238	0.0754880596583487
127	5.238159	7.504070374192944	1.8163314	2.6017632351521813	2.7551944407131588	3.714886323857893	0.6669145488191957	2.0133112455873072	1.9011940145798374	2.02	0.9881869	0.24233081720492228	2.248318929126375	3.210187389922154	0.4395225619664637	0.0754880596583487
128	5.3621216	7.51046664854469	1.8163314	2.6042782352261153	2.7555004368893843	3.7180527963092525	0.6805181951765177	2.0589664765852818	1.9459701440237895	2.02	2.040668	0.23576100052580262	2.5150000739338125	3.1231561864595934	0.8113987875633655	0.0754880596583487
129	5.314453	7.516689513874815	1.8163314	2.6063757254843094	2.755314990488647	3.721133422710304	0.672677842694732	2.0390203427069147	1.928800570296138	2.02	1.416573	0.22936929776424028	2.0974902581941874	3.038484480888003	0.6753657339307613	0.0754880596583487
130	5.244507	7.522743671465209	1.8163314	2.6088616150096393	2.7586059589394565	3.7241305304283214	0.6617421943810321	2.0102663957965907	1.9011438799159797	2.02	1.7681786	0.22315088008418432	2.485889525329875	2.9561083049974073	0.7112860664863342	0.0754880596583487
131	5.2243958	7.5286336951415835	1.8163314	2.6112317336653996	2.7606074449371594	3.727046383733457	0.657239094096575	2.000739989713442	1.8924804979188374	2.02	1.9064835	0.2171010495638772	2.3701186557601877	2.8759654248162496	0.8043831587776553	0.0754880596583487
132	5.266205	7.534364034728927	1.8163314	2.6134833374759983	2.763265311067949	3.72988318550937	0.6606274897428743	2.015013739888724	1.9057905199660645	2.02	1.5488638	0.21121523564664432	2.251603810598625	2.7979952935945507	0.6878935633732941	0.0754880596583487
133	5.2038574	7.539939019413283	1.8163314	2.6159679676817125	2.7718403087541645	3.7326430789174667	0.6507778198490723	1.9892664918549028	1.8774015968524296	2.02	2.2622657	0.20548899168790724	2.484630205714125	2.7221390060617474	0.9105039764137639	0.0754880596583487
134	5.4678955	7.545362861012381	1.8163314	2.61821502038814	2.773126905163761	3.7353281490160306	0.6818814312687728	2.0884058281057096	1.971743701173894	2.02	2.0917797	0.19991799159580959	2.247052706427375	2.648339253924636	0.9308992632344876	0.0754880596583487
135	5.4003296	7.5506396571576095	1.8163314	2.6202141450382936	2.775083296693089	3.7379404243354504	0.6717807569792408	2.061026042497311	1.9460063041275264	2.02	2.2663412	0.19449802656291992	1.9991246501539688	2.5765402825718167	1.1336667822274473	0.0754880596583487
136	5.4210205	7.555773394389709	1.8163314	2.6225166879328876	2.778147861209373	3.7404818784107468	0.6724286077847386	2.0671062009849175	1.951307410057232	2.02	1.5730473	0.18922500188653973	2.3025428945938127	2.506687848951912	0.6831782739009875	0.0754880596583487
137	5.7473755	7.5607679511705435	1.8163314	2.624823311289298	2.775801689102868	3.7429544312725462	0.7108760654285259	2.1896237600306026	2.07052813277118	2.02	1.9346105	0.18409493387521705	2.306623356410625	2.4387291805937528	0.838719715836511	0.0754880596583487
138	5.76886	7.565627100813226	1.8163314	2.6270540354919136	2.7733331561476766	3.7453599508976367	0.7115700994065548	2.1959425978084366	2.0801178720606854	2.02	1.5127244	0.17910394683912717	2.2307242026155625	2.3726129357375654	0.6781315223966078	0.0754880596583487
139	5.583069	7.5703545143328	1.8163314	2.62924763688512	2.774958322780854	3.747700254620198	0.686795095771379	2.1234473198083896	2.0119469189221264	2.02	1.6191822	0.17424827016204641	2.1936013932065626	2.3082891645470345	0.7381387676250356	0.0754880596583487
140	5.672699	7.574953763219628	1.8163314	2.631683087306913	2.7741655053953624	3.7499771105047657	0.695736461078061	2.1555403087741967	2.044830765711985	2.02	1.6357074	0.16952423545270814	2.4354504217929374	2.2457092713729514	0.671624174218776	0.0754880596583487
141	5.4903564	7.579428322137607	1.8163314	2.633969211464535	2.772136039845284	3.752192238681984	0.6714900373159468	2.0844421496710512	1.9805508699417662	2.02	1.4208182	0.1649282737733877	2.286124157622375	2.1848259780399224	0.6214965206114693	0.0754880596583487
142	5.569031	7.583781571549227	1.8163314	2.636183892655139	2.7727258533308694	3.754347312648132	0.679272285150116	2.112535008363804	2.0085039258492454	2.02	1.4796313	0.1604569129436236	2.214681190603875	2.125593288128418	0.6681012648766191	0.0754880596583487
143	5.4582825	7.588016800269451	1.8163314	2.638414840221806	2.7740028730684196	3.756443960529431	0.6639572339798536	2.0687734117824546	1.967655666003522	2.02	1.1477269	0.15610677491703645	2.2309475666664373	2.0679664522251584	0.514457134974249	0.0754880596583487
144	5.4194946	7.592137207950375	1.8163314	2.640443254161112	2.7761074454585852	3.7584837663120667	0.65761639048657	2.052494262228734	1.952191957761564	2.02	2.1800015	0.15187457322926567	2.028413939306344	2.0119019341156017	1.0747320628323878	0.0754880596583487
145	5.489197	7.596145907498511	1.8163314	2.6425790148663055	2.778442940221073	3.760468271038867	0.6643525111091488	2.0772119760519105	1.975637756630334	2.02	1.2349955	0.14775711051509488	2.1357607051935	1.957357377892988	0.5782461871074743	0.0754880596583487
146	5.5040894	7.600045927426545	1.8163314	2.644580996776578	2.7790034249713154	3.762398973973537	0.664544767288729	2.081270856206546	1.9805982626759673	2.02	2.143155	0.14375127609288965	2.00198191027275	1.9042915759590766	1.0705167149434645	0.0754880596583487
147	5.2815857	7.603840214141331	1.8163314	2.6464705410203364	2.7848555034418783	3.764277333733332	0.6362289684194025	1.995709232917847	1.8965385050792476	2.02	1.9298179	0.13985404361452447	1.8895442437580625	1.8526644378924253	1.0213139604101604	0.0754880596583487
148	5.7111816	7.607531634169858	1.8163314	2.648692307979358	2.783512548534859	3.766104769391019	0.6861424636687328	2.1562269137187786	2.0517894354854485	2.02	1.573172	0.13606246877902156	2.2217669590213127	1.8024369601606731	0.7080724496512614	0.0754880596583487
149	5.439636	7.61112297632487	1.8163314	2.6506638413755694	2.782842308952098	3.7678826615469654	0.6519746758858358	2.052178833678825	1.954705163483406	2.02	1.5806946	0.13237368710817563	1.97153339621175	1.7535711966539542	0.801758955376323	0.0754880596583487
