# Supplementary material for: Warming proportional to cumulative carbon emissions not explained by heat and carbon sharing mixing processes
Source: Nat Commun. 2023 Oct 13;14:6466. doi: 10.1038/s41467-023-42111-x (PMC10576026; doi:10.1038/s41467-023-42111-x)
Supplement: Supplementary file 3 — Source Data [file 41467_2023_42111_MOESM3_ESM.zip › Source data/gillett23_figs2and3_data_CanESM5.csv]

Year	Delta T	Delta T analytical	Delta C_A	Delta C_A + Delta C_O	E	E analytical	0.1*Delta T / Delta C_O	Delta T/(Delta C_A+DeltaC_O)	Delta T/E	TCRE	q	q analytical	f	f analytical	q/f	F_4CO2/f(0)
0	1.2001343	0.0	1.8163314	1.915162203861972	1.9632685603100941	0.0	1.2143322025588992	0.6266488942417773	0.6112939928881617	2.09	5.818414	7.61	98.830803861972	98.830803861972	0.05887247683828661	0.07700028435090132
1	1.7947693	0.20467001970709545	1.8163314	1.953944021406897	2.049047538997293	0.09792823909430386	1.3042185148138041	0.9185366967765476	0.8759041715487237	2.09	5.5527816	7.471428927938524	38.781817544925	97.03118619523731	0.14318002438762184	0.07700028435090132
2	2.4495544	0.4056131873708696	1.8163314	1.9795132232173709	2.117551204724895	0.19407329539276066	1.501119668271126	1.2374529326851527	1.1567864039810138	2.09	5.3370104	7.335381107127018	25.569201810474	95.26433790424248	0.2087280793184455	0.07700028435090132
3	2.9969482	0.6028973655252367	1.8163314	1.999385992840707	2.175376021563411	0.28846763900729055	1.6371882265720727	1.4989342992892867	1.377669061569244	2.09	5.255215	7.201810591490476	19.872769623336	93.52966228891823	0.2644430176369692	0.07700028435090132
4	3.350647	0.7965891809900354	1.8163314	2.01683729103237	2.229668570149092	0.38114314879906025	1.6710965226030772	1.661337276712657	1.5027556191601161	2.09	4.5165553	7.070672271589487	17.451298191663	91.8265735145525	0.25880913039772285	0.07700028435090132
5	3.364685	0.9867540473722466	1.8163314	2.032844857683878	2.283671385483068	0.4721311231446159	1.5540304490016406	1.6551607693404131	1.4733665622744638	2.09	4.9721475	6.9419218593858725	16.00756665150825	90.15449641394233	0.31061232309682224	0.07700028435090132
6	3.6171265	1.1734561871574787	1.8163314	2.046559111602714	2.335126322097207	0.5614622905059709	1.5711082039878599	1.767418514489466	1.5490067627669764	2.09	5.4938173	6.815515873285729	13.71425391883575	88.5128662931483	0.4005917756751821	0.07700028435090132
7	3.9719238	1.3567586533991878	1.8163314	2.059073375934024	2.3811674101539753	0.649166819808224	1.6362739953985332	1.928986054867171	1.6680573617745593	2.09	4.63314	6.691411623454821	12.51426433131	86.90112874078619	0.37022872175840366	0.07700028435090132
8	4.1810913	1.536723351012957	1.8163314	2.0707129002928344	2.4260799456733073	0.7352743306282091	1.6436302576172552	2.019155484085926	1.723393870861653	2.09	4.5378566	6.56956719740137	11.63952435881025	85.31873944079105	0.38986615251095597	0.07700028435090132
9	4.610626	1.7134110576830255	1.8163314	2.0814041490917465	2.4676264303090716	0.81981390319762	1.7393814477350518	2.2151518352238533	1.8684457923096738	2.09	4.2502155	6.449941445821368	10.6912487989125	83.76516398859076	0.3975415417166079	0.07700028435090132
10	4.9029846	1.8868814443881323	1.8163314	2.091384846767106	2.5054426613336176	0.9028140882239868	1.7825570545538716	2.3443722597109433	1.9569334771887472	2.09	3.775365	6.3324939687016295	9.98069767535925	82.23987771062698	0.3782666539968253	0.07700028435090132
11	4.717407	2.057193095553602	1.8163314	2.100980143332308	2.5439961929293102	0.9843029165328241	1.6572731610675846	2.245336416688045	1.8543295149866532	2.09	4.0683513	6.217185101675898	9.59529656520225	80.74236548716229	0.4239943227520824	0.07700028435090132
12	4.889038	2.2244035288364743	1.8163314	2.1095694072262146	2.5842530415800002	1.064307908534198	1.6672593475121777	2.317552610115774	1.8918573403122958	2.09	4.158605	6.103975902629398	8.5892638939065	79.272121578314	0.4841631541527806	0.07700028435090132
13	5.2546387	2.3885692145503756	1.8163314	2.11772016113898	2.614697539525781	1.1428560835169261	1.7434753213813143	2.481271495781048	2.009654498251456	2.09	3.7291036	5.992828138547299	8.150753912765625	77.82864945325557	0.457516397271617	0.07700028435090132
14	5.041992	2.5497455947366703	1.8163314	2.1255424372591456	2.6509373972516777	1.2199739687735267	1.6305990343010848	2.372096693586401	1.901965769816826	2.09	3.645583	5.883704272602664	7.8222761201655	76.41146162252831	0.4660514226740548	0.07700028435090132
15	5.1471863	2.7079871018883535	1.8163314	2.1331717643132357	2.688249291972443	1.295687608559021	1.6245361573338692	2.412926312548482	1.9146982739536933	2.09	3.9418285	5.7765674514795045	7.62932705409	75.02007947340635	0.5166679133502892	0.07700028435090132
16	5.226898	2.863347177332988	1.8163314	2.140440915109519	2.724332359968483	1.3700225728865971	1.612695076722189	2.4419726592135023	1.918597844434753	2.09	3.706225	5.671381492926687	7.26915079628325	73.65403310825957	0.5098566561943506	0.07700028435090132
17	5.182556	3.0158782892809186	1.8163314	2.147346209811546	2.754787988642927	1.443003966163119	1.5656568826314121	2.413470230680025	1.8812903837644501	2.09	3.664258	5.568110873538453	6.905294702026875	72.31286118585972	0.5306446953175384	0.07700028435090132
18	5.211792	3.1656319505448356	1.8163314	2.153842826206697	2.7898855029502867	1.5146564356673855	1.5441823853974423	2.4197643062778167	1.8681024675299622	2.09	3.913316	5.466720716757456	6.496616395150875	70.99611076557622	0.6023621795416092	0.07700028435090132
19	5.58374	3.3126587359366786	1.8163314	2.1601201163615964	2.8194044389454485	1.585004179874009	1.6241778652508267	2.5849211773371135	1.9804679872262334	2.09	3.4529169	5.367176781096252	6.27729015489975	69.70333715440918	0.550064880764714	0.07700028435090132
20	5.7313538	3.457008299347773	1.8163314	2.166267462384321	2.847885649721037	1.654070956625729	1.6378288424218206	2.645727667190902	2.012494343067123	2.09	3.5566182	5.2694454485732605	6.147346022724375	68.43410375680749	0.5785615777127421	0.07700028435090132
21	5.795227	3.5987293905179376	1.8163314	2.1719975806315643	2.875077063275249	1.7218800911569079	1.629400647677701	2.6681553895175787	2.0156771186437017	2.09	3.6287513	5.173493713359297	5.73011824724325	67.1879819272218	0.6332768577104617	0.07700028435090132
22	5.7665405	3.7378698714992478	1.8163314	2.1776975767819686	2.9067549395430037	1.7884544839709324	1.5957610030622782	2.647998780374772	1.9838413100797407	2.09	3.6453779	5.079289170630847	5.6999961504045	65.9645508253424	0.6395404098853111	0.07700028435090132
23	5.550415	3.874476732820017	1.8163314	2.1832348549332363	2.9399294175724475	1.8538166185741711	1.5127726284486698	2.542289496029612	1.8879415967902988	2.09	3.7126906	4.986800005626305	5.537278151267625	64.76339727397296	0.6704901741232204	0.07700028435090132
24	5.901947	4.0085961093544284	1.8163314	2.188455996525523	2.967937980154837	1.917988569069105	1.5860136837473415	2.6968543259972027	1.9885681779564919	2.09	3.5998373	4.895994982901494	5.221141592286375	63.584115619492316	0.6894732195119855	0.07700028435090132
25	6.205841	4.140273295903219	1.8163314	2.1938123364824924	2.989836583813384	1.9809920076091956	1.6440144295183372	2.828793038151762	2.0756455714171147	2.09	3.3099732	4.806843435780828	5.35633995696975	62.42630759485711	0.6179542871605255	0.07700028435090132
26	5.8726196	4.269552762490627	1.8163314	2.199068868210292	3.018709078112213	2.0428482117180033	1.5343728055596548	2.6705028268103628	1.9454076152905617	2.09	3.37973	4.719315256000563	5.256531727799625	61.28958218509906	0.642958163520026	0.07700028435090132
27	5.9385376	4.396478169382825	1.8163314	2.2043734478628987	3.045522195801242	2.103578071475036	1.530385078205347	2.693979826065115	1.949924254646218	2.09	3.3801012	4.633380883540632	5.3045796526065	60.173555495271316	0.6372043451657068	0.07700028435090132
28	5.98407	4.5210923818328554	1.8163314	2.209260610398312	3.071633108687444	2.1632020965707444	1.5229383985356306	2.7086301163627184	1.9481720675864946	2.09	3.1077843	4.549011296641634	4.887162535413375	59.07785062079951	0.6359076966891518	0.07700028435090132
29	6.1793823	4.643437484557093	1.8163314	2.2136544919177696	3.094353035274148	2.2217404232330584	1.5552537594511733	2.791484554965633	1.996986851137133	2.09	3.281827	4.4661780020036055	4.3938815194575	58.00209752019347	0.7469083903215087	0.07700028435090132
30	6.1407166	4.763554795948087	1.8163314	2.218251993683852	3.1159233805595266	2.279212821027793	1.5278432230732166	2.768268244644507	1.9707533859936204	2.09	3.1881282	4.384853025163261	4.59750176608275	56.94593289007685	0.6934479626469706	0.07700028435090132
31	6.1906433	4.881484882028622	1.8163314	2.2229296165787535	3.1413742013953465	2.335638699535226	1.522545613366658	2.7849029786533297	1.9706799997902489	2.09	3.1879547	4.305008901046458	4.67762289490125	55.90900004249225	0.6815330640923006	0.07700028435090132
32	6.191925	4.997267570151672	1.8163314	2.2274665161769844	3.1642587625729433	2.3910371149051057	1.5060559911313047	2.7798061177841484	1.9568327097854998	2.09	3.17265	4.226618664692685	4.536899598231	54.890948784440575	0.6992991645743537	0.07700028435090132
33	6.2062073	5.1109419624508865	1.8163314	2.2317758388712483	3.186390240758774	2.4454267762922903	1.4938717899925982	2.780838096414513	1.9477235386939746	2.09	2.8950624	4.149655842148466	4.309322694264	53.89143529961383	0.6718137981283607	0.07700028435090132
34	6.200012	5.222546449046179	1.8163314	2.236093408284609	3.2099426855954336	2.498826052175206	1.4770303373495113	2.7726982173734465	1.9315024641572902	2.09	3.0651546	4.074094441526563	4.317569413360875	52.910122032281485	0.7099259465231722	0.07700028435090132
35	6.3572693	5.332118721008835	1.8163314	2.240386773022709	3.2326615964427448	2.5512529765592515	1.4991601784913435	2.8375766915157272	1.9665743219472716	2.09	3.224883	3.999908944228004	4.2933647380995	51.946677573291105	0.7511318688838756	0.07700028435090132
36	6.4433594	5.439695783090534	1.8163314	2.2445529962804325	3.255464767803437	2.6027252550672415	1.504678753002544	2.870664843145888	1.979244081743675	2.09	2.8297703	3.9270742963239353	4.166223257723625	51.000776548144884	0.679217159418512	0.07700028435090132
37	6.416809	5.545313966220606	1.8163314	2.248458641212019	3.2744865684679834	2.6532602709189503	1.4849351001416975	2.8538701866325216	1.9596382357535362	2.09	3.2951112	3.855565900094412	3.9056449315865627	50.0720995071141	0.8436791457162126	0.07700028435090132
38	6.6677246	5.649008939775706	1.8163314	2.2526114858013266	3.2937152439363686	2.7028750908017734	1.5283128491020213	2.9599976078445125	2.0243779791377174	2.09	2.7987666	3.785359605721252	4.15284458930775	49.16033281735463	0.6739396461433984	0.07700028435090132
39	6.678192	5.750815723626089	1.8163314	2.256530085108248	3.3109733435648048	2.7515864706344924	1.5170858897567265	2.959496167475877	2.01698758815186	2.09	3.0071087	3.7164317031321583	3.91859930692125	48.26516855698671	0.7673937682383519	0.07700028435090132
40	6.7749023	5.850768699962505	1.8163314	2.2604217867978242	3.3236815980950674	2.7994108612260797	1.5255683404005604	2.9971850312713157	2.0383728536551042	2.09	2.1932092	3.648758913993357	3.8917016895763124	47.38630441110373	0.5635604540732256	0.07700028435090132
41	6.747345	5.948901624907769	1.8163314	2.2643264492727413	3.3404050810450463	2.8463644138314685	1.5061204318343513	2.9798463789840217	2.0199181856687325	2.09	2.76865	3.5823183838480315	3.904662474916875	46.523443569674285	0.7090625816487715	0.07700028435090132
42	6.547882	6.045247639916871	1.8163314	2.2682628945290957	3.3608621646154653	2.8924629856061586	1.4488660691596402	2.886738612120842	1.948274507957188	2.09	3.2162762	3.517087674397919	3.936445256354625	45.67629462730354	0.8170509074478275	0.07700028435090132
43	6.887512	6.139839282969512	1.8163314	2.272003734018478	3.377483709735091	2.9377221449614894	1.5115054596998965	3.0314704610319243	2.039243649696674	2.09	2.9032118	3.4530447559254456	3.740839489382625	44.844571484819795	0.7760856460926755	0.07700028435090132
44	6.749634	6.232708499558835	1.8163314	2.275500856948717	3.3926885160958413	2.9821571768224095	1.469965758157199	2.9662189616194095	1.9894646257799362	2.09	2.8243294	3.3901679998538494	3.4971229302384375	44.02799325265305	0.8076151260796935	0.07700028435090132
45	6.908142	6.32388665348005	1.8163314	2.279118063942863	3.403862071734113	3.025783087789497	1.492727130679948	3.0310593378794506	2.0295011796187046	2.09	2.495874	3.3284361714427777	3.6172069941459375	43.226284155972955	0.690000304685182	0.07700028435090132
46	6.6054993	6.413404537422625	1.8163314	2.2827866616798795	3.423380569701208	3.068614611206998	1.4161056397540157	2.89361217080058	1.9295252552521942	2.09	3.1652594	3.267828422616888	3.668597737016625	42.43917344155413	0.8627981556356572	0.07700028435090132
47	6.401367	6.501292383369591	1.8163314	2.2863087301341354	3.4438506147965837	3.11066621213856	1.3620587158263568	2.7998699839301397	1.8587818995389573	2.09	2.9694202	3.208324284925037	3.52206845425575	41.66639528633744	0.8430898584716248	0.07700028435090132
48	6.6776123	6.587579872807482	1.8163314	2.2898894987102687	3.4580068960640147	3.151952092252384	1.41009357096287	2.9161286203760146	1.9310581226104888	2.09	3.0720809	3.149903662627674	3.5807685761334374	40.90768870765609	0.8579389550827858	0.07700028435090132
49	6.931427	6.672296146750381	1.8163314	2.293411433294017	3.4717662263768565	3.192486194617407	1.4528855785673582	3.0223216389906744	1.9965131722554887	2.09	2.827672	3.092546825910107	3.5219345837484375	40.162797475096696	0.8028746523991884	0.07700028435090132
50	6.9896545	6.755469815581411	1.8163314	2.2966977464164255	3.4836837672362484	3.2322822084121583	1.4550674902934093	3.043349762467306	2.006397540084647	2.09	2.2842884	3.0362344042193476	3.2863131224083126	39.43147002396501	0.6950915269747858	0.07700028435090132
51	6.757324	6.837128968715041	1.8163314	2.3001494995716194	3.501039755050556	3.271353573547867	1.3966662728684704	2.9377760967313153	1.9300906849178074	2.09	2.5488224	2.9809473797222896	3.451753155193875	38.71345937032759	0.738413869230154	0.07700028435090132
52	6.9477234	6.917301184083446	1.8163314	2.3033350976955647	3.5099893216766156	3.3097134852073915	1.426626414039063	3.016375426928942	1.9794143947290295	2.09	2.707908	2.9266670808830044	3.1855981239455624	38.008523027600305	0.850046933026644	0.07700028435090132
53	6.7075806	6.996013537450127	1.8163314	2.3063328503508047	3.5227598363474035	3.347374898301496	1.3688899413673403	2.9083315382625683	1.904069785626104	2.09	3.0467381	2.873375176156987	2.99775265524	37.31642292465577	1.0163407385896133	0.07700028435090132
54	6.7036133	7.073292611553928	1.8163314	2.3094471753728874	3.538084330091313	3.384350531843985	1.35944003741937	2.9026917578955334	1.89470138522023	2.09	2.7724674	2.821053667800232	3.11432502208275	36.636925325422006	0.8902305813114869	0.07700028435090132
55	6.735138	7.149164505086575	1.8163314	2.312295431405724	3.551258349208081	3.4206528732471653	1.3579891913459017	2.9127497498702417	1.8965496951116043	2.09	2.6530359	2.769684885791029	2.848256032836375	35.969800749945	0.9314597594280043	0.07700028435090132
56	6.828369	7.223654841506718	1.8163314	2.315239837773224	3.5657947453031325	3.4562941825391	1.36866178714115	2.949313945458221	1.9149641604075314	2.09	3.0583727	2.719251481862444	2.9444063675000627	35.31482389688882	1.0387060596441628	0.07700028435090132
57	6.858734	7.296788777693491	1.8163314	2.3182746094450857	3.5778984997916568	3.4912864965040624	1.3664362823917722	2.958551201361394	1.916972807154469	2.09	2.5326397	2.6697364236434638	3.0347716718615625	34.67177356744675	0.8345404583086917	0.07700028435090132
58	6.7085266	7.3685910124424865	1.8163314	2.3212196656885657	3.5920457306238696	3.5256416327476012	1.3287150974243866	2.8900869273559726	1.8676061259840873	2.09	2.5583208	2.6211229889068224	2.9450562434803125	34.040432590638105	0.8686831589007753	0.07700028435090132
59	6.6793213	7.439085794807041	1.8163314	2.3243126352829986	3.6051919423955354	3.5593711936875803	1.3148755948320452	2.873675936563178	1.8526950564036553	2.09	2.842795	2.5733947599215665	3.0929695944328124	33.42058774996516	0.9191150473283038	0.07700028435090132
60	7.0813904	7.50829693228763	1.8163314	2.3272542276579196	3.614258562138879	3.592486570472551	1.3859999979489286	3.042809116727174	1.9592926900804477	2.09	2.7643995	2.5265356179084635	2.9415923749209374	32.81202971140572	0.9397629501870456	0.07700028435090132
61	6.8287354	7.576247798872125	1.8163314	2.3301639576194066	3.627927158572022	3.6249989468287684	1.3289806670095259	2.930581485149664	1.8822691451860183	2.09	2.7049825	2.4805297375963633	2.909729961487125	32.21455295271682	0.9296335244000783	0.07700028435090132
62	6.9312744	7.642961342929666	1.8163314	2.3330027840405236	3.6372602277138064	3.6569193028371605	1.3415247347081376	2.970967056480849	1.9056306065896034	2.09	2.622114	2.435361581877691	2.838826421116875	31.627955694025744	0.9236612438136887	0.07700028435090132
63	7.0546875	7.708460094960784	1.8163314	2.3357072663535092	3.6481796991015085	3.688258418641523	1.3583009833572588	3.020364581480166	1.9337554840671536	2.09	2.7107952	2.3910158965612487	2.7044823129856876	31.052039829684876	1.0023342179360084	0.07700028435090132
64	7.1615295	7.772766175206403	1.8163314	2.3385311606659407	3.6601180093660903	3.719026878089189	1.3714157072540234	3.0624050093804374	1.9566389724838291	2.09	2.4833853	2.3474777052205753	2.8238943124310625	30.486610861367517	0.8794186501761206	0.07700028435090132
65	7.150482	7.835901301118291	1.8163314	2.341300588172297	3.6694120664725034	3.7492350723054026	1.3620765444595118	3.054064144457546	1.948672443487196	2.09	2.507018	2.304732304136104	2.7694275063564375	29.931477832381876	0.9052477754121683	0.07700028435090132
66	7.2057495	7.89788679469347	1.8163314	2.344068868780679	3.678629058543668	3.778893203202617	1.365404190149206	3.0740349004621974	1.9588138398959511	2.09	2.4768162	2.262765257329421	2.7682806083821876	29.386453263181153	0.8947128300030399	0.07700028435090132
67	7.339081	7.958743589675092	1.8163314	2.3468512750697004	3.68605010749571	3.808011286925881	1.3833752806306565	3.12720319711308	1.9910420630535113	2.09	2.1442184	2.2215623916879497	2.7824062890211874	28.851353088047986	0.770634559476404	0.07700028435090132
68	7.0770874	8.018492238622176	1.8163314	2.3494280838718224	3.696130929216298	3.8365991572354914	1.3275429422940026	3.0122596434962228	1.9147285466546844	2.09	2.4486887	2.181109792178402	2.5768088021221875	28.325996592931695	0.9502795641966085	0.07700028435090132
69	7.1759644	8.077152919850624	1.8163314	2.352067511774799	3.7068636635732335	3.8646664688280503	1.339458774152082	3.0509176796774784	1.935858722290173	2.09	2.5624115	2.1413937971473977	2.639427902976375	27.810206354417595	0.9708208145475868	0.07700028435090132
70	7.2242737	8.134745444247839	1.8163314	2.354699092597891	3.7200094241791017	3.892222700597052	1.3418846972001468	3.0680241498162015	1.942004134367163	2.09	2.3527057	2.102400993707646	2.6315808230919373	27.30380817980754	0.8940275352525616	0.07700028435090132
71	7.4402466	8.191289261963261	1.8163314	2.3572068708140517	3.7266864965388775	3.919277158834096	1.375593271189246	3.156382528047609	1.9964777259748852	2.09	2.310024	2.064118213208148	2.507778216160875	26.806631048291536	0.921143667398314	0.07700028435090132
72	7.2820435	8.246803468977069	1.8163314	2.360077277608344	3.7399724834194217	3.9458389803718044	1.3392365362034895	3.0855106000642194	1.9470847684882822	2.09	2.456277	2.0265325267868772	2.8704067942921876	26.318507053190586	0.8557243170201647	0.07700028435090132
73	7.2895813	8.301306813549282	1.8163314	2.3625479670374343	3.7478479093359933	3.971917135669513	1.3345588066589233	3.0854744117509054	1.9450045666659992	2.09	2.1798146	1.989631241004445	2.47068942909075	25.83927134525128	0.8822697630211114	0.07700028435090132
74	7.283539	8.354817702551415	1.8163314	2.3649660495483094	3.754166392654033	3.997520431842782	1.3275754319119129	3.079764641759012	1.9401214694722757	2.09	2.4935775	1.9534018935572712	2.418082510874625	25.36876207697285	1.0312210063560778	0.07700028435090132
75	7.3134766	8.407354207682854	1.8163314	2.367568160369391	3.764374339829982	4.022657515637729	1.3267396313698576	3.0890247152837795	1.94281330767713	2.09	2.3924987	1.9178322490688156	2.602110821081625	24.90682034794806	0.9194453642134519	0.07700028435090132
76	7.251953	8.458934071574024	1.8163314	2.3699750788688796	3.775831714256846	4.047336876351208	1.309859283468401	3.05992800922664	1.9206240303607705	2.09	2.7179408	1.8829102949574443	2.4069184994885626	24.453290151199344	1.129220124370665	0.07700028435090132
77	7.2275696	8.509574713778443	1.8163314	2.3726203435752824	3.7863741969274853	4.07156684869782	1.2992473899672288	3.0462394034719265	1.9088365819582895	2.09	2.664759	1.848624237379541	2.6452647064029375	24.008018320492113	1.007369475810656	0.07700028435090132
78	7.2773438	8.559293236655643	1.8163314	2.3751504374872807	3.793476120532037	4.09535561562471	1.3022719810553405	3.063950659773302	1.9183839620372645	2.09	2.18199	1.8149624972464908	2.530093911998625	23.570854478607465	0.8624145917551101	0.07700028435090132
79	7.434845	8.60810643114698	1.8163314	2.3775687707280007	3.7993859208589655	4.1187112110751105	1.3247237904095954	3.12707883037453	1.956854377410088	2.09	1.9908869	1.7819137063141883	2.4183332407198126	23.141650986556783	0.8232475546084861	0.07700028435090132
80	7.3638306	8.65603078244628	1.8163314	2.3802001094501017	3.808176126849735	4.141641522701569	1.3059477220482116	3.093786332153189	1.9336895986735478	2.09	2.6930804	1.7494667033437556	2.6313387221008124	22.720262893721088	1.0234639891257882	0.07700028435090132
81	7.378784	8.703082475567209	1.8163314	2.3825928998035644	3.814898369288219	4.164154294529765	1.3030700802097963	3.096955497641184	1.934202032507678	2.09	2.4396696	1.7176105303321656	2.3927903534626873	22.306547888898287	1.0195918775496968	0.07700028435090132
82	7.5130005	8.749277400809284	1.8163314	2.384816928261966	3.816818630773207	4.1862571295738205	1.3215816612343305	3.1503468460183486	1.9683933702553937	2.09	1.8099177	1.6863344288115074	2.22402845840175	21.900366252241874	0.8138014967984759	0.07700028435090132
83	7.1881104	8.794631159124343	1.8163314	2.3871500786880744	3.8242476342960012	4.207957492403993	1.2592633387686434	3.0111681773744734	1.879614250682735	2.09	2.4998384	1.6556278362156351	2.33315042610825	21.50158080807471	1.0714432829661817	0.07700028435090132
84	7.1896973	8.839159067385298	1.8163314	2.389399098773228	3.835940707350814	4.229262711667608	1.2545982404899214	3.008998065378176	1.874298331005842	2.09	2.8785758	1.6254803823129778	2.249020085153625	21.110056878562045	1.2799244528101834	0.07700028435090132
85	7.286255	8.88287616355895	1.8163314	2.3918487579591976	3.8409793684027735	4.250179982564092	1.2660356428952528	3.0462857898378854	1.8969783963829008	2.09	2.0302026	1.5958818857043044	2.449659185969625	20.725662238228136	0.8287694218077162	0.07700028435090132
86	7.2680054	8.925797211784614	1.8163314	2.394279453142786	3.847828277488121	4.270716369274935	1.2575533962908152	3.03557104061249	1.8888590776297156	2.09	2.4224591	1.5668223503842602	2.4306951835884374	20.348267069301023	0.9966116450449045	0.07700028435090132
87	7.4121704	8.96793670736026	1.8163314	2.396498668919469	3.8551587067078756	4.290878807349407	1.277591964807154	3.092916556260072	1.9226628458276611	2.09	2.494397	1.538291962365518	2.2192157766830625	19.9777439178705	1.1239992754110506	0.07700028435090132
88	7.37619	9.00930888163787	1.8163314	2.3986750557488206	3.861715798056915	4.310674106046828	1.266638712851095	3.075110222982733	1.9100810549700018	2.09	2.6897743	1.5102810863643954	2.176386829351875	19.613967650844355	1.235889796129239	0.07700028435090132
89	7.3784485	9.049927706829653	1.8163314	2.4009164967416434	3.8711045302104865	4.330108950636197	1.2621684212365443	3.073179969541482	1.906031838909535	2.09	2.5045564	1.4827802625468283	2.2414409928225	19.25681541368843	1.1173867282187009	0.07700028435090132
90	7.3729553	9.089806900726726	1.8163314	2.403267623289612	3.879222509270136	4.349189904653937	1.2561765707596457	3.067887758656468	1.9006270727308252	2.09	1.9356939	1.4557802033335947	2.351126547968625	18.906166588936163	0.8233048373029759	0.07700028435090132
91	7.4006653	9.128959931331917	1.8163314	2.405515569205704	3.882829917953955	4.367923412120534	1.2560869198471798	3.076540172070808	1.9059978004658216	2.09	1.9379117	1.4292717902637115	2.2479459160921875	18.561902755453673	0.8620811270472911	0.07700028435090132
92	7.6795044	9.167400021408142	1.8163314	2.4077103991011906	3.8878905655726044	4.386315799716813	1.2985757705638807	3.1895465490359824	1.9752367678590308	2.09	2.503683	1.4032460709149508	2.194829895486375	18.223907648446566	1.1407185109692266	0.07700028435090132
93	7.6255493	9.205140152944024	1.8163314	2.409941964247269	3.893698122607746	4.404373278920586	1.2846047182593299	3.1642045449787606	1.9584336217875957	2.09	2.2031572	1.3776942558804255	2.231565146078625	17.89206712019498	0.9872699393874449	0.07700028435090132
94	7.4078064	9.242193071538162	1.8163314	2.4121737749458805	3.90500473739451	4.422101948104384	1.2432493404245066	3.0710085954112394	1.897003177882698	2.09	2.5150573	1.35260771580023	2.231810698611375	17.566269101503615	1.126913374386107	0.07700028435090132
95	7.52124	9.278571290703576	1.8163314	2.414422857405322	3.9130055906079626	4.439507794595013	1.25754015397647	3.115129651505105	1.9221133372330366	2.09	2.4262073	1.3279779784471337	2.2490824594415626	17.246403563853715	1.0787542687978062	0.07700028435090132
96	7.612213	9.314287096093768	1.8163314	2.416551413263912	3.9144857718452752	4.456596696695583	1.268237140806332	3.150031525496989	1.9446265942556367	2.09	2.1604338	1.3037967258653402	2.12855585859	16.932362482244244	1.0149763091757389	0.07700028435090132
97	7.3733215	9.349352549651837	1.8163314	2.418792919342948	3.922975508071038	4.473374425670736	1.2238659725926664	3.048347576280341	1.8795227036297897	2.09	2.6848812	1.280055791561345	2.241506079036	16.62403979870967	1.1978023327430947	0.07700028435090132
98	7.7493286	9.383779493684038	1.8163314	2.4210019259525817	3.9292017671830117	4.489846647695712	1.2815786913167575	3.2008766825875834	1.9722399287316381	2.09	2.478407	1.2567471577459497	2.2090066096336876	16.321331386502067	1.1219554053479794	0.07700028435090132
99	7.774719	9.417579554859161	1.8163314	2.4232261718581056	3.935311496332797	4.506018925769934	1.2810654496952907	3.208416667239803	1.9756299458191011	2.09	2.294841	1.2338629526264928	2.224245905524125	16.024135014925434	1.031738912231885	0.07700028435090132
100	7.728241	9.450764148135104	1.8163314	2.4254534408210158	3.94150864440309	4.521896721595744	1.268750832982538	3.186307696832501	1.9607317055541447	2.09	2.341892	1.2113954477483861	2.22726896291025	15.732350314810317	1.0514634931890041	0.07700028435090132
101	7.5636597	9.483344480613914	1.8163314	2.4275022062824365	3.945863964190089	4.537485397422926	1.2375688743996391	3.115819894372829	1.9168576860761684	2.09	1.8769746	1.1893370553850633	2.048765461420781	15.44587874461715	0.9161490751461965	0.07700028435090132
102	7.684021	9.515331555326666	1.8163314	2.429680833408842	3.953912089224561	4.552790217859648	1.252796624167058	3.162563942735256	1.9433970262097395	2.09	2.8157542	1.1676803259754513	2.1786271264051873	15.164623557156816	1.292444283401654	0.07700028435090132
103	7.6385193	9.546736174949396	1.8163314	2.431978764304209	3.957759151633224	4.567816351650429	1.240729633552848	3.140865948019395	1.930011148848518	2.09	2.0580075	1.1464179456081045	2.29793089536675	14.888489766917141	0.895591544055345	0.07700028435090132
104	7.7543335	9.577568945451391	1.8163314	2.4340834892401877	3.9627596033797787	4.582568873421718	1.2552500640882163	3.18573028836998	1.9568013889816063	2.09	2.3067021	1.125542733551149	2.104724935978875	14.617384117984416	1.0959637041220291	0.07700028435090132
105	7.7731934	9.607840279677028	1.8163314	2.4361155402414814	3.9671260631406415	4.597052765395707	1.2541775199904914	3.1908147339368305	1.959401651386198	2.09	1.9437746	1.1050476398272084	2.0320510012936874	14.351215052549003	0.956557970109027	0.07700028435090132
106	7.5452576	9.637560400862403	1.8163314	2.438126195629319	3.974707913006986	4.6112729190729205	1.2134642524183266	3.094695254858137	1.898317494895156	2.09	2.2972133	1.084925742832483	2.0106553878376876	14.089892679984416	1.142519662921566	0.07700028435090132
107	7.363373	9.66673934608793	1.8163314	2.440095515601194	3.9816651465073862	4.625234136884177	1.180473935349332	3.017657610390787	1.8493199532847044	2.09	2.318366	1.065170246999186	1.969319971875375	13.833328746489464	1.1772419331696742	0.07700028435090132
108	7.9024353	9.695386969668052	1.8163314	2.4420972292773753	3.981512817648541	4.638941133812465	1.2628422539242814	3.2359216529117196	1.984782082756551	2.09	2.340357	1.0457744805005444	2.00171367618075	13.581436605283177	1.169176737437386	0.07700028435090132
109	7.9421997	9.723512946479252	1.8163314	2.4441857018899964	3.9831472606080083	4.652398538985288	1.2649749604523322	3.2494256475233643	1.993950810098573	2.09	2.0000517	1.0267318929975882	2.0884726126215	13.334131187342425	0.9576624202513017	0.07700028435090132
110	7.993866	9.75112677522744	1.8163314	2.4463982510140307	3.9904557772226794	4.66561089723801	1.2687329850684148	3.267606148542422	2.0032463490575334	2.09	2.5390058	1.008036053426973	2.212549124034375	13.09132897267247	1.147547744272695	0.07700028435090132
111	7.9049377	9.778237781655871	1.8163314	2.4483981971310915	3.993625910344566	4.678582670648742	1.250649105445912	3.2286160614736725	1.979388636192666	2.09	1.8537021	0.9896806478290764	1.9999461170607187	12.852947962100503	0.9268760055661933	0.07700028435090132
112	7.7242126	9.804855121694624	1.8163314	2.4504851076745893	4.000875898181747	4.691318240045275	1.2180347687012172	3.1521157269200213	1.9306304027062546	2.09	2.265474	0.9716594772156503	2.0869105434975	12.61890764958294	1.0855635801440104	0.07700028435090132
113	7.6170044	9.830987784552747	1.8163314	2.4524417733087125	4.007835106457034	4.703821906484568	1.1974343941149062	3.105885928641138	1.9005283880715234	2.09	1.9175915	0.9539664554762987	1.956665634123375	12.389128995016913	0.9800302203690978	0.07700028435090132
114	7.7891846	9.856644595754092	1.8163314	2.4543830119077352	4.009222741077313	4.716097892705307	1.2207765680621538	3.1735815202934226	1.9428166189188778	2.09	2.2073607	0.9365956073230741	1.9412385990224061	12.163534397546817	1.1370888388413096	0.07700028435090132
115	7.7368164	9.881834220117875	1.8163314	2.4561813129228653	4.015471163524216	4.728150344554008	1.209161125131337	3.1499370040573913	1.9267518284105196	2.09	2.5612578	0.9195410662725056	1.798301015130375	11.942047669356977	1.424265358053636	0.07700028435090132
116	7.7996826	9.906565164684954	1.8163314	2.4578489153974368	4.024461279600903	4.739983332385146	1.215817562261787	3.1733775694370876	1.938068743939059	2.09	2.425372	0.9027970726643673	1.66760247457125	11.724594009941466	1.4544065041179908	0.07700028435090132
117	7.961029	9.930845781590833	1.8163314	2.459668515875935	4.030648370125439	4.751600852435805	1.2374583801052803	3.2366268061529015	1.9751236827653655	2.09	1.9438396	0.8863579717165269	1.81960047849825	11.511099980842495	1.0682782143597793	0.07700028435090132
118	7.975586	9.954684270886332	1.8163314	2.461656323537447	4.032495076793012	4.763006828175279	1.2359023565649079	3.2399266547650853	1.97782905759748	2.09	1.9861133	0.8702182116152137	1.9878076615123126	11.301493480848782	0.9991476279698036	0.07700028435090132
119	8.039307	9.978088683306932	1.8163314	2.463353872573312	4.034265577027133	4.774205111630112	1.24250810155811	3.2635614111856524	1.9927559272260895	2.09	2.4916577	0.8543723416400575	1.6975490358645	11.0957037216455	1.4677972071942686	0.07700028435090132
120	7.986084	10.001066922991644	1.8163314	2.4651686459475783	4.037561754532236	4.785199484684998	1.230830078614233	3.2395690240110344	1.9779472042527837	2.09	2.1255448	0.8388150103232719	1.8147733742663437	10.89366120390766	1.1712453007045789	0.07700028435090132
121	8.033661	10.023626750152417	1.8163314	2.4670236885812526	4.039166720370889	4.795993660360009	1.234632871735455	3.256418220001734	1.9889401564326117	2.09	1.9460948	0.8235409636423583	1.8550426336745625	10.69529769382882	1.0490835714665538	0.07700028435090132
122	7.7858887	10.045775783694896	1.8163314	2.4690203457489526	4.047314182499099	4.806591284064545	1.1928942144011319	3.1534323665175097	1.9237173890630455	2.09	1.7855129	0.8085450432457139	1.996657167700125	10.50054620007711	0.8942511278743971	0.07700028435090132
123	7.923706	10.067521503791504	1.8163314	2.4706657071056393	4.051124769878754	4.816995934828471	1.210956840966655	3.2071137879555724	1.9559274287483	2.09	2.3979926	0.7938221847105561	1.6453613566864687	10.30934095117097	1.4574261156592516	0.07700028435090132
124	8.092194	10.08887125440762	1.8163314	2.472528118041067	4.048923174222066	4.827211126510823	1.233196293281245	3.2728418918555726	1.998603889309509	2.09	2.147157	0.7793674158325635	1.862410935427875	10.12161737326676	1.1528910794965623	0.07700028435090132
125	7.9159546	10.109832245781801	1.8163314	2.474294821795122	4.0512698463090295	4.837240308986508	1.2030994927114098	3.1992770304149354	1.953944044743329	2.09	2.3573	0.7651758549466632	1.7667037540549688	9.937312068350908	1.3342927684936219	0.07700028435090132
126	7.9194946	10.13041155686082	1.8163314	2.476170861019387	4.055647228103557	4.847086869311397	1.2002153700646228	3.198282781522581	1.9527079608966507	2.09	2.2717595	0.7512427092783958	1.8760392242648438	9.756362792829117	1.2109339083411268	0.07700028435090132
127	8.147247	10.150616137690362	1.8163314	2.4780840915908158	4.06024590746168	4.856754132866202	1.2311619458422758	3.2877202763619566	2.006589625392047	2.09	1.927559	0.7375632733252977	1.9132305714289688	9.578708436505458	1.0074891374411816	0.07700028435090132
128	8.143616	10.170452811762203	1.8163314	2.4799783749244946	4.061105160490178	4.866245364479523	1.2271005565244648	3.283744650758977	2.0052708316652677	2.09	1.9313406	0.7241329272677607	1.8942833336785312	9.404289001944242	1.0195626709483356	0.07700028435090132
129	7.983368	10.189928278318636	1.8163314	2.4818362384538313	4.066437873905109	4.875563769530448	1.1995957743101684	3.216718249265094	1.9632337115371281	2.09	2.280276	0.710947135408824	1.8578635293369374	9.233045584207666	1.2273646713535464	0.07700028435090132
130	8.093292	10.209049114614933	1.8163314	2.483614030038818	4.069705030971498	4.884712495031069	1.2128732072431303	3.25867551819299	1.9886680176415974	2.09	2.3743622	0.6980014446423802	1.7777915849865937	9.064920350962442	1.3355683817790196	0.07700028435090132
131	8.00708	10.227821778140628	1.8163314	2.4853916304330523	4.073185974307291	4.893694630689296	1.1967652109500482	3.221657295405736	1.9658027226431094	2.09	2.0572543	0.6852914829492721	1.7776003942344376	8.899856522948678	1.1573210273215588	0.07700028435090132
132	8.107513	10.24625260880033	1.8163314	2.4871349403775893	4.074609962320553	4.902513209952311	1.2086271075985566	3.2597802781474803	1.9897642971247786	2.09	2.0558925	0.6728129579207727	1.7433099445367812	8.737798354804351	1.1793040439777076	0.07700028435090132
133	8.098297	10.264347831054842	1.8163314	2.4888352067628676	4.079168944389024	4.911171211031025	1.2042009335415071	3.2538502738691846	1.985281127000143	2.09	1.9738898	0.6605616553089549	1.700266385278125	8.57869111623901	1.1609297489024861	0.07700028435090132
134	8.04895	10.282113556023281	1.8163314	2.4905114718673014	4.084579869983715	4.919671557905877	1.1938872908270672	3.23184626380286	1.9705699120885574	2.09	2.5567532	0.6485334376034537	1.6762651044339374	8.422481073550248	1.5252677824088767	0.07700028435090132
135	8.159454	10.299555783546937	1.8163314	2.4923319163709965	4.0882431353354605	4.9280171213143245	1.2070189516283043	3.273823318678935	1.9958339256242894	2.09	2.4058785	0.6367242426341467	1.8204445036949062	8.269115471476745	1.3215885125696576	0.07700028435090132
136	8.235291	10.31668040421552	1.8163314	2.4940989715659505	4.08839518905713	4.936210719720345	1.215061161500615	3.3019100770380105	2.0143088293876454	2.09	1.7305434	0.6251300821992789	1.767055194954	8.118542515381781	0.9793374762469195	0.07700028435090132
137	8.11731	10.333493201356548	1.8163314	2.4958923557367667	4.094262519273787	4.944255120266291	1.1944932241599833	3.252267491286233	1.9826060327348756	2.09	2.0303047	0.6137470407185649	1.7933841708162188	7.970711353761134	1.1321080577006624	0.07700028435090132
138	8.191986	10.349999852988484	1.8163314	2.497751370478505	4.098625166930194	4.952153039707409	1.2021934253309043	3.2797444056311345	1.998715605925985	2.09	1.8925638	0.6025712739108212	1.8590147417382188	7.8255720610695105	1.018046698282589	0.07700028435090132
139	8.299377	10.366205933738321	1.8163314	2.499625214029219	4.096778250334929	4.959907145329341	1.2146132850913465	3.320248729619846	2.025830282790566	2.09	1.9933783	0.591599007495674	1.8738435507139688	7.683075620859691	1.0637912011564727	0.07700028435090132
140	8.253479	10.382116916724238	1.8163314	2.5013198348018224	4.098842089171704	4.967520055848919	1.2049077888875752	3.299649604609707	2.0136123383992373	2.09	1.8136406	0.580826535918909	1.6946207726037188	7.543173909228689	1.0702338976382508	0.07700028435090132
141	7.933777	10.397738175403992	1.8163314	2.5030550116815973	4.109434916891371	4.974994342298562	1.1553085871099018	3.169637430436935	1.930624773459205	2.09	2.3891106	0.570250221101033	1.7351768797748437	7.405819678565355	1.376868602292325	0.07700028435090132
142	7.9715576	10.413074985389633	1.8163314	2.5047200960100144	4.117746554555438	4.9823325288945615	1.1580023994280597	3.1826141491362985	1.9359029293263845	2.09	2.2542686	0.55986649120862	1.665084328417125	7.270966541593902	1.35384653363665	0.07700028435090132
143	8.053925	10.428132526229188	1.8163314	2.506424415121507	4.119221708576148	4.989537093889564	1.1670781161476895	3.213312363204232	1.9552054078028243	2.09	1.9206656	0.5496718394480318	1.7043191114925937	7.138568955707988	1.1269401421400735	0.07700028435090132
144	8.029846	10.442915883155898	1.8163314	2.5078822047907003	4.126490897339389	4.996610470409521	1.1611361212769469	3.2018434422745923	1.9459260643428542	2.09	2.1016595	0.5396628228811045	1.457789669193375	7.008582207590088	1.44167542189031	0.07700028435090132
145	8.066284	10.457430048805604	1.8163314	2.5094779160909195	4.132526557392057	5.003555047275409	1.1637199340160072	3.2143276208832177	1.9519013532433163	2.09	1.7420287	0.5298360612623978	1.595711300218875	6.880962398110882	1.091694163591731	0.07700028435090132
146	8.328461	10.471679924902858	1.8163314	2.5111095324227004	4.129727584566122	5.01037316980998	1.1987223409461554	3.316645724061322	2.016709461535677	2.09	1.7671845	0.5201882358976199	1.6316163317809687	6.755666427503665	1.0830882613175103	0.07700028435090132
147	8.041168	10.485670323916336	1.8163314	2.5129333080338716	4.13477662391067	5.017067140629826	1.154341973536431	3.1999131004324446	1.9447648432541662	2.09	2.2190206	0.5107160885228366	1.8237756111710626	6.632651980808671	1.216717995073104	0.07700028435090132
148	8.071991	10.499405970684101	1.8163314	2.514600923205185	4.136387014001073	5.023639220423015	1.1559993238348651	3.2100485179604865	1.9514593144873413	2.09	1.7701412	0.5014164202040909	1.6676151713136562	6.511877513582476	1.0614806547605409	0.07700028435090132
149	8.170441	10.512891504009284	1.8163314	2.516323163953488	4.138262531950101	5.030091628712576	1.1672195437960926	3.2469759015337463	1.9743649927347442	2.09	1.7623198	0.49228609025705977	1.7222407483030313	6.393302237867611	1.0232714589841023	0.07700028435090132
