# Supplementary material for: Warming proportional to cumulative carbon emissions not explained by heat and carbon sharing mixing processes
Source: Nat Commun. 2023 Oct 13;14:6466. doi: 10.1038/s41467-023-42111-x (PMC10576026; doi:10.1038/s41467-023-42111-x)
Supplement: Supplementary file 3 — Source Data [file 41467_2023_42111_MOESM3_ESM.zip › Source data/gillett23_figs2and3_data_CESM2.csv]

Year	Delta T	Delta T analytical	Delta C_A	Delta C_A + Delta C_O	E	E analytical	0.1*Delta T / Delta C_O	Delta T/(Delta C_A+DeltaC_O)	Delta T/E	TCRE	q	q analytical	f	f analytical	q/f	F_4CO2/f(0)
0	0.9964905	0.0	1.8163314	1.91836555794873	1.946421593527707	0.0	0.9766243957404347	0.5194476487480063	0.5119602463460032	2.13	7.2314825	8.91	102.03415794873	102.03415794873	0.07087315317907564	0.08732369805489144
1	1.8946228	0.21506029054786502	1.8163314	1.958213574452403	2.0076025651868745	0.10096727255768309	1.3353494264143528	0.9675261306796882	0.9437240396024384	2.13	6.2393694	8.7243229468235	39.848016503673	99.90785023029389	0.15657917105660463	0.08732369805489144
2	2.4794617	0.42563890197067633	1.8163314	1.983801047738085	2.0510106318949997	0.1998304704087687	1.4805439095445174	1.249853997581531	1.2088975217212865	2.13	4.7962394	8.542515250333457	25.587473285682	97.82585301144317	0.18744482202359347	0.08732369805489144
3	2.729889	0.6318292287659955	1.8163314	2.003461332569748	2.087100152301568	0.2966334407352089	1.458820018009747	1.3625862758799152	1.307981753058288	2.13	4.53316	8.364496276327033	19.660284831663	95.78724289790308	0.23057449312001227	0.08732369805489144
4	2.9390259	0.8337227191670532	1.8163314	2.0194549175192105	2.118675491156882	0.39141911697983683	1.4469156081979955	1.4553560237515388	1.3871996401399933	2.13	4.6737533	8.190187070951701	15.99358494946275	93.79111573817421	0.2922267444312515	0.08732369805489144
5	3.3344727	1.03140891570131	1.8163314	2.0336004563564116	2.147433803034905	0.4842295378879389	1.534720457744374	1.6396891758297263	1.552770870765603	2.13	4.8220773	8.019510325688113	14.14553883720075	91.83658622252885	0.34089032095696026	0.08732369805489144
6	3.7223206	1.2249754949037885	1.8163314	2.046518056008162	2.1738465813416243	0.5751058661520136	1.6170878977922327	1.8188554680534808	1.7123198060938298	2.13	4.2066216	7.8523903430627175	12.9175996517505	89.92278749036402	0.325650411863558	0.08732369805489144
7	3.9793396	1.414508306202814	1.8163314	2.0585027295986986	2.1974448818810814	0.6640884066679877	1.6431918700712957	1.933123304813465	1.8108939306832288	2.13	3.699572	7.688753003074896	11.9846735905365	88.04887074573693	0.3086919354445777	0.08732369805489144
8	3.8772888	1.600091409995412	1.8163314	2.069773857113706	2.222390818111079	0.7512166244109915	1.5298497586060902	1.8732910385515469	1.7446476050755448	2.13	3.6319249	7.528525730323729	11.2711275150075	86.21400488091237	0.3222326127349814	0.08732369805489144
9	3.7815857	1.7818071149292494	1.8163314	2.0800156441899014	2.246822294172633	0.8365291619386149	1.434134111796203	1.8180563708366626	1.6830817920791112	2.13	4.0695653	7.371637461819805	10.2417870761955	84.417376107755	0.397349140916217	0.08732369805489144
10	4.1092224	1.9597360144076434	1.8163314	2.0897377178512992	2.2695735508957435	0.9200638565294103	1.5029727346477426	1.9663818942477342	1.8105702767321943	2.13	4.411861	7.21801861546782	9.722073661398	82.65818759680324	0.4537983455482445	0.08732369805489144
11	4.271576	2.133957022333839	1.8163314	2.0986283171075444	2.290275049469409	1.001857756964244	1.513150044818614	2.0354132710940056	1.8650929846718527	2.13	2.9880478	7.067601059205959	8.890599256245	80.93565912386444	0.33609071245812516	0.08732369805489144
12	4.1522217	2.3045474081104076	1.8163314	2.107369692413174	2.311781344003775	1.081947139957938	1.426692565180658	1.9703337742001696	1.7961134994264922	2.13	3.3010187	6.920318080788398	8.74137530562975	79.24902672397481	0.3776315052825628	0.08732369805489144
13	4.3144836	2.4715828309092847	1.8163314	2.1158363417700845	2.3326713470440574	1.1603675262484905	1.4405383821313182	2.039138641020164	1.8495891622475684	2.13	3.1591134	6.776104358197507	8.4666493569105	77.59754235257039	0.3731243936016476	0.08732369805489144
14	4.5105896	2.635137373227647	1.8163314	2.12380105808234	2.3520067284010118	1.237153696351008	1.467003159837463	2.123828680866256	1.9177622007381987	2.13	3.4650908	6.634895930672642	7.9647163122555	75.98047355371922	0.43505513765959636	0.08732369805489144
15	4.5618896	2.795283573744516	1.8163314	2.131350846825069	2.371217885816418	1.3123397059833406	1.448129534355613	2.1403748027843665	1.9238593280375946	2.13	3.676412	6.496630170342671	7.54978874272875	74.39710313526699	0.48695562628836186	0.08732369805489144
16	4.6532593	2.9520924594926545	1.8163314	2.138392775733095	2.3898072125065095	1.3859589011702607	1.4448361796728106	2.1760545256932486	1.947127472455511	2.13	3.6018748	6.361245754449656	7.04192890802625	72.84672885075244	0.5114898027773722	0.08732369805489144
17	4.5757446	3.1056335773600297	1.8163314	2.1454888233345693	2.4083280768823143	1.4580439330328778	1.3901386705944867	2.132728252480253	1.8999673145984957	2.13	3.1993687	6.22868263815137	7.096047601474125	71.32866308795164	0.4508662983914625	0.08732369805489144
18	4.760681	3.2559750249348074	1.8163314	2.1520165963028917	2.4257646700274225	1.5286267722698628	1.4181981227578901	2.2121953708547024	1.962548639266781	2.13	3.5006425	6.098882027890588	6.527772968322375	69.84223256391235	0.5362690392356487	0.08732369805489144
19	4.856659	3.4031834807075683	1.8163314	2.1585037268755025	2.442896195214464	1.5977387233368867	1.4193605251174926	2.2500118369390223	1.9880742149670034	2.13	3.5232518	5.971786355319338	6.487130572610625	68.38677802634388	0.5431140521207379	0.08732369805489144
20	5.156067	3.547324233644128	1.8163314	2.164814344623256	2.4600864735292007	1.6654104383305768	1.4795751052050663	2.381759390747461	2.0958884779096563	2.13	2.9617004	5.847339251766552	6.310617747753375	66.96165396122974	0.4693202088666377	0.08732369805489144
21	4.9465637	3.6884612121420908	1.8163314	2.1709942012096235	2.476693170116756	1.7316719305831412	1.3947230168577671	2.2784785504940657	1.9972452705838952	2.13	2.9750488	5.725485523237788	6.179856586367625	65.56622830653328	0.48141065069439554	0.08732369805489144
22	4.9969177	3.8266570123839663	1.8163314	2.176906561840821	2.4927738098490844	1.7965525879736934	1.3858186179821508	2.295421315825294	2.0045612260792707	2.13	3.3013792	5.606171125935936	5.912360631198	64.19988217186945	0.5583859662375569	0.08732369805489144
23	5.0742188	3.9619729260994347	1.8163314	2.182768545249693	2.509100820129528	1.8600811859621764	1.384744646054479	2.324671006022558	2.022325571492202	2.13	3.0490265	5.489343142292058	5.861983408871625	62.86200956401859	0.5201356395249028	0.08732369805489144
24	4.8815613	4.094468967749072	1.8163314	2.188368317013623	2.5254180812841134	1.9222859003516772	1.3121174421295738	2.2306854112924386	1.9329715406229768	2.13	2.4635367	5.374949757495714	5.599771763929875	61.55201711816001	0.439935205077086	0.08732369805489144
25	4.6813354	4.224203901141575	1.8163314	2.193823910487716	2.5411615527351072	1.9831943197847772	1.240113464283177	2.133870192060231	1.842203005228112	2.13	3.1889615	5.262940236514396	5.455593474093	60.269323834706654	0.5845306328327665	0.08732369805489144
26	5.0374146	4.351235265496326	1.8163314	2.198943569853144	2.555450441492155	2.042833457979496	1.3165850298788806	2.2908339349143336	1.9712432958941868	2.13	2.983482	5.153264901591835	5.119659365428125	59.01336082162378	0.5827500759424442	0.08732369805489144
27	5.0861206	4.475619400962818	1.8163314	2.2038868115576484	2.5689925808363183	2.1012297657102432	1.3123595887944906	2.3077957446798347	1.979811325034266	2.13	3.1669343	5.045875110215242	4.94324170450425	57.78357104211755	0.6406593974354092	0.08732369805489144
28	4.8783264	4.597411473608288	1.8163314	2.2087918604748396	2.5846104270198644	2.1584091425391025	1.2430109290788973	2.208594889953505	1.8874513408353328	2.13	2.9237509	4.940723233541682	4.9050489171915	56.579409067581594	0.5960696675486842	0.08732369805489144
29	4.894104	4.716665499884613	1.8163314	2.2136711234176283	2.5993982780303826	2.2143969483026353	1.2317177758646214	2.210854156307723	1.8827834292537167	2.13	3.0637743	4.837762635274041	4.8792629427885	55.400340835692006	0.6279174504898377	0.08732369805489144
30	5.1146545	4.8334343705853575	1.8163314	2.218195227657978	2.6131128435741195	2.269218014359323	1.2727332466878933	2.3057729442578396	1.9573033570260934	2.13	3.7562065	4.736947650977177	4.52410424034975	54.2458434135433	0.8302652443217768	0.08732369805489144
31	5.059387	4.947769874303559	1.8163314	2.2230855670909184	2.6270591022317498	2.32289665460261	1.2438439766249192	2.2758400674841566	1.9258749080799815	2.13	1.9675952	4.638233567825125	4.8903394329405	53.11540476572058	0.40234328242304257	0.08732369805489144
32	5.168701	5.0597227204006785	1.8163314	2.2277357024013957	2.640995045217618	2.37545667624445	1.2563556437560153	2.320159059399811	1.9571036989390107	2.13	3.1191354	4.541576604770345	4.650135310477125	52.008523527204744	0.6707622835756197	0.08732369805489144
33	4.944916	5.169342561496895	1.8163314	2.232071265194325	2.6546206571375177	2.4269213903741296	1.1894254521810226	2.215393320362407	1.8627579643776624	2.13	2.971552	4.446933893126228	4.335562792929375	50.92470878101035	0.6853901182074305	0.08732369805489144
34	5.0594788	5.276678015492728	1.8163314	2.236434400380987	2.6683018699414545	2.477313622297056	1.2043424482037108	2.262296966503341	1.8961418184205057	2.13	4.062687	4.354263457554244	4.363135186662	49.86347984045711	0.931139363406743	0.08732369805489144
35	5.343506	5.381776687131737	1.8163314	2.2407014387318807	2.6797872943074883	2.5266557216580927	1.2591619039229718	2.384746922106295	1.994003729596707	2.13	3.0427933	4.263524197447309	4.2670383508935	48.824366035978784	0.7130925535948447	0.08732369805489144
36	5.415924	5.484685189113876	1.8163314	2.244997150518285	2.6916362981513706	2.5749695723539334	1.263437553785768	2.412441401547121	2.0121307161689375	2.13	1.78994	4.174675868701101	4.2957117864045	47.80690650637483	0.4166806547043881	0.08732369805489144
37	5.190399	5.585449162768874	1.8163314	2.249173580477671	2.7044895704357015	2.622276602238908	1.199143568723804	2.3076916850586326	1.919178844932904	2.13	2.8095765	4.087679065865246	4.176429959386125	46.81064999441208	0.6727220469886735	0.08732369805489144
38	5.0638733	5.684113298298772	1.8163314	2.2532892670025375	2.7170841336502236	2.6685977926285323	1.158892807160791	2.247324995140059	1.8637160433499882	2.13	3.3133242	4.0024952046664675	4.115686524866438	45.83515464668605	0.8050477588633839	0.08732369805489144
39	5.2426453	5.78072135459866	1.8163314	2.257349338097584	2.7271192700262468	2.7139536876050054	1.1887600958561986	2.3224784818154	1.9224114329335578	2.13	2.327369	3.919086504895924	4.06007109504675	44.879987817652854	0.5732335518767241	0.08732369805489144
40	5.365631	5.875316178664332	1.8163314	2.261290844300116	2.7396475964312144	2.7583644031287946	1.2058696971710117	2.3728177722208583	1.9585114196822733	2.13	3.357643	3.8374159736531785	3.941506202531625	43.944725877745	0.8518679703881264	0.08732369805489144
41	5.2669067	5.967939724595518	1.8163314	2.265204139573714	2.7507262127328556	2.801849635960337	1.1733630211723547	2.325135578850047	1.9147331762431423	2.13	2.8862686	3.7574473889393345	3.913295273598375	43.02895402548588	0.7375545196385497	0.08732369805489144
42	5.304596	6.058633072203106	1.8163314	2.2689342272643964	2.7616725676851974	2.844428672395825	1.1720200643304524	2.3379240718058445	1.9207910486332118	2.13	3.8773558	3.679145283592086	3.7300876906820624	42.13226610351963	1.0394811424047545	0.08732369805489144
43	5.463379	6.147436445228596	1.8163314	2.2726856649588774	2.7723687492301696	2.886120396820938	1.1971793244317135	2.403930728514916	1.9706537623348515	2.13	2.7155266	3.6024749295555436	3.751437694480875	41.25426441847478	0.7238629032292437	0.08732369805489144
44	5.6937256	6.234389229183884	1.8163314	2.276547950638416	2.7830234770206093	2.926943300086331	1.237184012187115	2.5010347725558777	2.0458776697180325	2.13	2.1230145	3.527402322477868	3.8622856795385627	40.39455956458179	0.5496782543353665	0.08732369805489144
45	5.631592	6.319529988819271	1.8163314	2.2803896160686707	2.793580928287661	2.9669154877085786	1.2135528694187898	2.4695743907936705	2.0159042968291283	2.13	3.514677	3.4538941666298735	3.84166543025475	39.55277025096629	0.9148836908206308	0.08732369805489144
46	5.7387085	6.402896485227465	1.8163314	2.284281919805722	2.803759948832867	3.006054687900218	1.2263494222586353	2.512259299667279	2.0467902391153805	2.13	2.8000367	3.3819178601379165	3.8923037370511877	38.72852313254132	0.7193777407769251	0.08732369805489144
47	5.9188232	6.484525692591131	1.8163314	2.287845822177166	2.8133028487773535	3.044378259432456	1.2552793644906943	2.5870726011401475	2.1038699209933225	2.13	2.4618957	3.311441480524518	3.5639023714441875	37.92145264442368	0.6907865164869216	0.08732369805489144
48	5.615265	6.564453814581463	1.8163314	2.291578331124298	2.8233246183188183	3.08190319933402	1.1815467970080349	2.450391861500608	1.988883905217318	2.13	2.8165712	3.2424337705503072	3.732508947132	37.13120083980092	0.7546053540798465	0.08732369805489144
49	5.554291	6.642716300414993	1.8163314	2.2951576044432915	2.8333725954158413	3.118646150429574	1.159980535723203	2.4200040819556756	1.9603107549182732	2.13	3.2322264	3.1748641243510094	3.57927331899375	36.357417231177024	0.9030398306307105	0.08732369805489144
50	5.667328	6.719347860575813	1.8163314	2.298653939189346	2.8437365823509606	3.15462340872104	1.17500788795494	2.465498518171048	1.9929159107184633	2.13	2.0310843	3.1087025738633236	3.4963347460545	35.59975863492635	0.5809181461756592	0.08732369805489144
51	5.614258	6.794382482210152	1.8163314	2.3022949147318155	2.853562217546507	3.189850930615095	1.1552838108840935	2.438548500704994	1.9674558970461624	2.13	3.1636338	3.0439197755336775	3.640975542469125	34.8578890190871	0.8688973014219589	0.08732369805489144
52	5.7540283	6.867853444200124	1.8163314	2.305659293096927	2.8633458696689593	3.2243443400000587	1.175904419405891	2.495610837880464	2.009547076119638	2.13	1.6977698	2.9804869973039625	3.36437836511175	34.13147935432643	0.5046310423022583	0.08732369805489144
53	5.488434	6.939793331923393	1.8163314	2.3089158827755543	2.8731587785374573	3.2581189351753017	1.114211679378342	2.377060974301482	1.9102438329859508	2.13	3.136047	2.9183761058684663	3.25658967862725	33.420207468011526	0.9629849615460396	0.08732369805489144
54	5.47876	7.010234051705213	1.8163314	2.311977785290359	2.882605825472937	3.291189695636251	1.105376721836766	2.369728550370534	1.9006274521512572	2.13	4.1072907	2.8575595541963716	3.061902514804875	32.723757901321555	1.3414178684402818	0.08732369805489144
55	5.7187805	7.079206844969332	1.8163314	2.315146261055919	2.890725148661511	3.3235712887179965	1.1464735644548139	2.470159494359478	1.9783203948760348	2.13	2.7735436	2.7980103693142686	3.16847576556	32.041821769337425	0.8753557866577214	0.08732369805489144
56	5.759918	7.146742302093986	1.8163314	2.318200874900967	2.899751819029393	3.3552780761004626	1.1476924780147708	2.4846501764592284	1.9863486851156074	2.13	2.240329	2.7397021403432746	3.054613845047625	31.37409662404706	0.733424629371106	0.08732369805489144
57	5.802185	7.212870375979151	1.8163314	2.3211713270946466	2.9077264109418537	3.386324120178006	1.1493118406829113	2.4996797913475017	1.9954370661421135	2.13	3.1995094	2.6826090067854422	2.9704521936796877	30.720286320205556	1.0771118919387452	0.08732369805489144
58	5.79126	7.27762039533107	1.8163314	2.3244006634006027	2.915746521538726	3.416723190296277	1.139856350857167	2.491506673876257	1.9862013802793737	2.13	1.7386413	2.62670564705428	3.22933630595625	30.08010088399073	0.5383896557468046	0.08732369805489144
59	5.6315613	7.341021077669926	1.8163314	2.327186399934215	2.9240508895165154	3.446488768859121	1.10237959499703	2.4199012504782895	1.9259450303985783	2.13	3.2759302	2.5719672672442786	2.7857365336119373	29.453256384395754	1.1759655397120392	0.08732369805489144
60	5.6977234	7.403100542066465	1.8163314	2.3299780977732905	2.931227889821801	3.4756340573081994	1.1092689612085644	2.445397831901109	1.9438008926075885	2.13	3.2960944	2.518369590134477	2.7916978390756877	28.83947480730187	1.180677353915686	0.08732369805489144
61	5.8507996	7.463886321613179	1.8163314	2.3328580419167086	2.939024965743485	3.504171981978019	1.1327198029584569	2.507996395588553	1.9907280913712138	2.13	3.554915	2.46588884442118	2.879944143418125	28.238483932175306	1.2343694093682087	0.08732369805489144
62	6.007263	7.523405375635621	1.8163314	2.3359439494104377	2.9473219220287117	3.5321151998289304	1.1561043301224543	2.5716640954120096	2.038210735886906	2.13	2.9366384	2.4145017541750606	3.085907493729375	27.650017211333758	0.9516287708631689	0.08732369805489144
63	6.1121216	7.581684101649224	1.8163314	2.338883478010006	2.9553325260937946	3.559476104060669	1.1696674531096622	2.61326467927835	2.0681671277478664	2.13	1.6423749	2.364185528517966	2.939528599567875	27.073813651728823	0.5587204946407914	0.08732369805489144
64	5.9651184	7.638748347066972	1.8163314	2.3418756379351198	2.963445492775388	3.586266829608908	1.1350364018146724	2.547154217575231	2.0128996543872812	2.13	3.2177517	2.3149178515148523	2.9921599251140627	26.509617699192045	1.0753943044293126	0.08732369805489144
65	6.1817627	7.69462342066307	1.8163314	2.344798741634249	2.969620048533436	3.612499258527263	1.1697530212928242	2.6363724039718694	2.0816678882422686	2.13	2.139927	2.266676872276362	2.92310369912925	25.95717912509311	0.7320735528602162	0.08732369805489144
66	5.8756714	7.749334103797736	1.8163314	2.347623392080835	2.977118814122477	3.6381850252571537	1.1059213152651435	2.502816851518421	1.973609974464737	2.13	2.8350158	2.2194411952676525	2.824650446585625	25.416252915360015	1.0036695964274438	0.08732369805489144
67	5.458374	7.80290466140808	1.8163314	2.350156446429393	2.985011271917736	3.6633355217878316	1.022502420961145	2.3225577308823167	1.8285941077638677	2.13	3.1531997	2.1731898708191872	2.533054348558125	24.88659916181202	1.244821167968169	0.08732369805489144
68	5.8178406	7.855358852769926	1.8163314	2.3531282799793387	2.9916559005258527	3.687961902708886	1.08380670476248	2.4723856432607905	1.944689085114787	2.13	2.9785426	2.127902385835268	2.97183354994575	24.36798295575703	1.0022575343608362	0.08732369805489144
69	5.9059143	7.906719942035383	1.8163314	2.355892718775354	2.999253811154995	3.712075090157457	1.0945770390000016	2.5068689501747143	1.9691278826336782	2.13	2.5044556	2.0835586546961955	2.764438796014875	23.860174283806398	0.9059544273566814	0.08732369805489144
70	5.9703674	7.957010708550813	1.8163314	2.358649650714873	3.0062160318865043	3.7356857786623543	1.100897383366798	2.5312650523705766	1.9860074486709505	2.13	2.63445	2.0401390103500243	2.7569319395191876	23.36294792586084	0.9555730850797575	0.08732369805489144
71	6.017395	8.006253456959783	1.8163314	2.3612902126958115	3.0129803279081466	3.7588044398872222	1.1041926250837744	2.5483504683913365	1.997157088545948	2.13	3.4006002	1.9976241955899559	2.640561980938875	22.876083355222253	1.2878319916285081	0.08732369805489144
72	6.1533203	8.054470027095475	1.8163314	2.3641011565775267	3.019239876152939	3.7814413272748713	1.123340644241849	2.60281599853708	2.0380362491570065	2.13	2.6504567	1.9559953545135007	2.810943881715375	22.399364640787056	0.9429062900142188	0.08732369805489144
73	6.225128	8.101681803666962	1.8163314	2.3669624586980897	3.0260709383026985	3.8036064805948175	1.1305443228260308	2.630007143101103	2.057165314610818	2.13	2.3652296	1.91523402415963	2.8613021205628124	21.932580351277828	0.8266270065054095	0.08732369805489144
74	6.1312866	8.147909725743608	1.8163314	2.369804497518305	3.0332987075802853	3.8253097303960604	1.1077840365838145	2.587254192282328	2.021326355288228	2.13	2.0177667	1.875322126320199	2.842038820215	21.475523461470637	0.7099715527261606	0.08732369805489144
75	6.0680847	8.19317429604184	1.8163314	2.372446925797108	3.0407726477096495	3.8465607023670625	1.0911554228052145	2.5577325464332934	1.9955733031759009	2.13	3.1418734	1.8362419595220147	2.64242827880325	21.027991260376513	1.1890098909716191	0.08732369805489144
76	6.1726685	8.237495590018383	1.8163314	2.3751774963409273	3.047072207457652	3.867368821604875	1.1045381720382592	2.598824073796816	2.0257703253384545	2.13	3.2438283	1.7979761911759893	2.7305705438195624	20.58978526133635	1.1879672195261661	0.08732369805489144
77	6.3388367	8.280893264773988	1.8163314	2.3778533784403924	3.0521274045989983	3.8877433167953006	1.128867063677146	2.6657811315849287	2.0768584759503836	2.13	2.5998244	1.7605078498898992	2.675882099464875	20.16071111398934	0.9715765986394783	0.08732369805489144
78	6.3672485	8.323386567771646	1.8163314	2.3804625535810255	3.0577348207880117	3.9076932243059375	1.1286823099092909	2.674794663573994	2.0823416379564725	2.13	2.5983205	1.723820317941341	2.60917514063325	19.740578518075953	0.9958398130110812	0.08732369805489144
79	6.2808228	8.36499434537308	1.8163314	2.38324549461246	3.063876337650009	3.9272273921939345	1.1078967366651542	2.6354073754066096	2.049959613815105	2.13	2.3549778	1.6878973239075448	2.782941031434375	19.32920113903716	0.8462190968278743	0.08732369805489144
80	6.338043	8.40573505119738	1.8163314	2.3859477358887764	3.0691775207391174	3.946354484130226	1.1126863493128811	2.65640488161392	2.0650624377583418	2.13	2.7162347	1.6527229354487736	2.7022412763163124	18.926396525372486	1.0051784449437624	0.08732369805489144
81	6.337799	8.445626754305431	1.8163314	2.38847250924936	3.0747323184225968	3.9650829832419867	1.1077335590481718	2.6534946698036075	2.061252302937724	2.13	2.7368586	1.6182815522421132	2.5247733605836875	18.531986027720286	1.084001696574374	0.08732369805489144
82	6.1292114	8.484687147213785	1.8163314	2.391055167181843	3.0805439704653375	3.9834211958750174	1.0664621468215638	2.5633918907045925	1.9896523096391285	2.13	2.197082	1.5845578990625167	2.582657932483125	18.14579471962431	0.850705784556487	0.08732369805489144
83	6.3078003	8.522933553741542	1.8163314	2.393380430342261	3.085687308392468	4.00137725527772	1.093113403072084	2.6355192902060764	2.044212411222862	2.13	3.491609	1.5515370190080304	2.32526316041775	17.767651319951412	1.5015973916259042	0.08732369805489144
84	6.5046997	8.560382936693689	1.8163314	2.395655369532709	3.090201933959899	4.018959125208305	1.1228086613226165	2.7152067821424755	2.1049432516197695	2.13	1.7631278	1.5192042668662056	2.274939190447875	17.397388116926034	0.7750219483692561	0.08732369805489144
85	6.433258	8.597051905384351	1.8163314	2.3979131220181733	3.0943388321803607	4.036174603466831	1.106165791166249	2.6828570216197636	2.079041244525754	2.13	2.067027	1.487545302618744	2.257752485464875	17.03484089374773	0.9155242238851422	0.08732369805489144
86	6.2757263	8.63295672300324	1.8163314	2.400300388672343	3.0997114483749404	4.053031325353634	1.0746677375158702	2.614558722723289	2.0246162982846347	2.13	2.593338	1.456546085081506	2.38726665416925	16.679848855758777	1.086321047615761	0.08732369805489144
87	6.3099976	8.668113313828602	1.8163314	2.4027285242912777	3.1053657318149863	4.069536767055682	1.0760621594486917	2.6261799844636973	2.031965991621141	2.13	2.6073995	1.4261928656770504	2.4281356189348124	16.33225455912952	1.073827772765589	0.08732369805489144
88	6.4698486	8.70253727028986	1.8163314	2.404869190623275	3.109627094352216	4.085698248962376	1.099308954478655	2.690312079359167	2.080586654445867	2.13	2.2921145	1.3964721823369535	2.140666331997375	15.991903841029897	1.070748141347369	0.08732369805489144
89	6.229248	8.736243859883057	1.8163314	2.4073182911525786	3.1134604171598244	4.101522938912233	1.05404166152084	2.5876295917199026	2.000747468168384	2.13	1.651784	1.3673708535311981	2.44910052930375	15.658645751256119	0.6744451374749618	0.08732369805489144
90	6.387451	8.769248031942215	1.8163314	2.409793983591255	3.12039526864548	4.117017855371933	1.0763022553540342	2.6506212628002093	2.0470006591978023	2.13	3.846033	1.3388759724219828	2.4756924386761874	15.33233248528216	1.5535181334439279	0.08732369805489144
91	6.5651245	8.801564424269559	1.8163314	2.4121811183472266	3.1236355712387947	4.132189870549089	1.1018087798932177	2.7216548798031504	2.1017575072354244	2.13	1.9568205	1.310974901139364	2.3871347559714375	15.012819318706462	0.819736080286658	0.08732369805489144
92	6.5614014	8.833207369627582	1.8163314	2.4147932268051635	3.128554093741797	4.14704571344018	1.0963775922375818	2.71716902894763	2.097263199096541	2.13	2.086451	1.2836552651761868	2.612108457937125	14.699964543064638	0.7987612640200741	0.08732369805489144
93	6.361603	8.86419090209583	1.8163314	2.4171876847463087	3.134502924594498	4.161591972814944	1.058756135985013	2.6318199547962675	2.029541186032266	2.13	1.9475137	1.2569049478998218	2.3944579411449376	14.393629402979872	0.8133422041233804	0.08732369805489144
94	6.479431	8.894528763295199	1.8163314	2.4196061363255983	3.139425433381538	4.175835100138591	1.0740431783715012	2.677886725061535	2.0638907627643905	2.13	2.9291599	1.230712085178273	2.4184515792898127	14.09367803462298	1.2111716044960499	0.08732369805489144
95	6.4838257	8.92423440848254	1.8163314	2.4218513015318344	3.1435859093293788	4.189781412433118	1.070786553371916	2.677218737373634	2.062557178523855	2.13	2.2898076	1.205065060118272	2.245165206235875	13.799977405454946	1.0198837714480096	0.08732369805489144
96	6.5424194	8.953321012518243	1.8163314	2.4242191133250954	3.149121411909019	4.203437095078988	1.076254592777876	2.6987739671023667	2.077538010713817	2.13	3.1410432	1.1799524979130283	2.36781179326125	13.512397255225189	1.3265594821037283	0.08732369805489144
97	6.805786	8.981801475709473	1.8163314	2.4264787301361155	3.1533009409829766	4.216808204558438	1.1154332399183364	2.804799419128114	2.158305299807806	2.13	2.5585237	1.155363260797345	2.25961681101975	13.23081003819933	1.132282094229552	0.08732369805489144
98	6.6741943	9.009688429531629	1.8163314	2.4289237541482214	3.1574892735836566	4.22990067114161	1.089500104064738	2.7477990301420623	2.113766273657832	2.13	2.820772	1.1312864431078677	2.4450240121059377	12.955090866590922	1.153678621819486	0.08732369805489144
99	6.577759	9.036994242230577	1.8163314	2.43097744508281	3.161435721654179	4.242720301516703	1.0701701966009214	2.7058082346125722	2.080623921596222	2.13	3.0842862	1.107711366446275	2.053690934589	12.685117455172026	1.501825888683875	0.08732369805489144
100	6.535858	9.063731024308144	1.8163314	2.4329542823890753	3.1664866907803035	4.255272781365326	1.0599441475434723	2.6863875748125	2.0640725171297882	2.13	3.1861098	1.0846275749432608	1.9768373062652813	12.420770067038006	1.6117207881333353	0.08732369805489144
101	6.720154	9.089910633893275	1.8163314	2.434777982682678	3.169235555973968	4.267563677884167	1.086618310581212	2.760068415432842	2.1204336786914895	2.13	2.5490906	1.0620248306212139	1.8237002936020312	12.1619314605026	1.3977574236284322	0.08732369805489144
102	6.809021	9.115544682001293	1.8163314	2.4370630025935185	3.173607274405035	4.279598442254128	1.0969348052595584	2.7939454125098946	2.145514680095462	2.13	3.1122756	1.0398931088535348	2.2850199108410627	11.9084868370996	1.3620343462511857	0.08732369805489144
103	6.9213257	9.140644537683533	1.8163314	2.4393805389849312	3.176784711050635	4.291382412057997	1.1108795840517396	2.837329220669209	2.1787204085682945	2.13	1.5038003	1.0182225939185772	2.3175363914128124	11.6603237906682	0.6488788174000777	0.08732369805489144
104	6.8560486	9.165221333069677	1.8163314	2.441716577858302	3.1816080134094413	4.302920813647735	1.096292145500416	2.80788058948185	2.154900463881271	2.13	2.2239854	0.9970036746462391	2.336038873371	11.417332257499279	0.9520327161205109	0.08732369805489144
105	6.872864	9.189285968304997	1.8163314	2.4439762590159195	3.1844724338129584	4.31421876446244	1.0950243072662413	2.812164702573112	2.1582425071590152	2.13	1.9526559	0.976226940155279	2.2596811576171874	11.179404467520666	0.8641289523804655	0.08732369805489144
106	6.9806213	9.212849116384733	1.8163314	2.4461174578714817	3.1873609672409797	4.325281275297997	1.1084115392270457	2.853755577201471	2.190094378903416	2.13	2.7260375	0.9558831756794605	2.141198855562375	10.94643489649963	1.2731360729094163	0.08732369805489144
107	6.8639526	9.235921227887701	1.8163314	2.448480038360333	3.1908425986662508	4.3361132525294375	1.085813085751868	2.8033524999923274	2.1511410934490574	2.13	2.0130405	0.9359633584806777	2.3625804888511874	10.718320219241443	0.8520516241041958	0.08732369805489144
108	6.5555115	9.25851253561127	1.8163314	2.450574074118438	3.1966277083538954	4.346719500286982	1.0335967196974203	2.6750921524245843	2.050758509499731	2.13	2.4135056	0.9164586538472466	2.0940357581049374	10.494959263763235	1.1525617673231117	0.08732369805489144
109	6.6421814	9.280633059109753	1.8163314	2.452810297613017	3.2013780865412484	4.357104722586739	1.0435823436400655	2.7079882218972653	2.0747881746328036	2.13	2.711001	0.8973604111755903	2.2362234945789377	10.276252966422836	1.2123121530178271	0.08732369805489144
110	6.75943	9.302292609138213	1.8163314	2.454754226688736	3.2042498798074845	4.367273525417002	1.0587700892055032	2.7536076150314024	2.109520226321032	2.13	1.9256041	0.878660160133577	1.9439290757190937	10.062104327982691	0.9905732308075142	0.08732369805489144
111	6.7503357	9.323500792003664	1.8163314	2.4568586491217452	3.2074994174934943	4.377230418781064	1.053871744350463	2.747547440619924	2.104547753475334	2.13	2.6420405	0.8603496069038135	2.1044224330093124	9.85241837058939	1.255470598327553	0.08732369805489144
112	6.9969482	9.344267013825604	1.8163314	2.458920241128191	3.212252806164761	4.3869798186974664	1.0888686193029713	2.84553688450553	2.1782059708250174	2.13	2.1667914	0.8424206305052209	2.061592006446	9.647102095649654	1.0510282501491413	0.08732369805489144
113	6.7810974	9.364600484707754	1.8163314	2.4610571009028535	3.216350930013146	4.39652604915857	1.0517802225990587	2.7553596418472734	2.1083201303788264	2.13	1.9944006	0.8248652791912706	2.136859774662375	9.446064442584218	0.9333324741796062	0.08732369805489144
114	6.861084	9.384510222822874	1.8163314	2.4633297379150374	3.2193806613248106	4.405873344048298	1.0604484713956068	2.7852884974230947	2.131181337702261	2.13	2.0598261	0.8076757669232745	2.272637012184	9.249216248441193	0.9063594954197665	0.08732369805489144
115	6.9040833	9.404005058412434	1.8163314	2.4652329359643868	3.222294329310388	4.415025849019923	1.0639646956132396	2.800580485207692	2.142598579264696	2.13	3.7511678	0.7908444699171711	1.9031980493491876	9.056470208351097	1.9709813045905435	0.08732369805489144
116	6.7893066	9.423093637702959	1.8163314	2.467246693055452	3.225457252778167	4.423987623334723	1.0430399643485735	2.7517745427463054	2.104912918866682	2.13	1.9642519	0.774363923262272	2.013757091065125	8.867740836805936	0.9754164911908219	0.08732369805489144
117	7.0444946	9.441784426740734	1.8163314	2.4690220296081886	3.2271981054716057	4.4327626416623165	1.0793007145108051	2.853151792260091	2.1828516250559726	2.13	2.0028627	0.7582268176104724	1.7753365527364688	8.682944429745211	1.1281594404126358	0.08732369805489144
118	6.985718	9.460085715146624	1.8163314	2.470826423457172	3.2298792938232412	4.441354795843486	1.0673446738429815	2.8272798554837806	2.162841746685968	2.13	2.513322	0.7424259959344559	1.8043938489839062	8.501999027432037	1.3928899815080642	0.08732369805489144
119	7.0809937	9.478005619792633	1.8163314	2.4728997142174176	3.2330332006316023	4.449767896616261	1.0784854369318426	2.8634374502261712	2.1902013412545265	2.13	2.5892363	0.7269544503534529	2.07329076024525	8.324824378102852	1.2488534213860907	0.08732369805489144
120	7.1904907	9.495552088401846	1.8163314	2.4749465049039516	3.2363517882568607	4.4580056753060315	1.0917591578323835	2.9053115727587415	2.2217889750882547	2.13	2.2953455	0.711805319025151	2.0467906865339063	8.15134190237468	1.1214363832689054	0.08732369805489144
121	7.0409546	9.512732903073346	1.8163314	2.4771116959184267	3.240187216874668	4.466071785480445	1.0655515355610659	2.842404967626302	2.173008569744042	2.13	1.6439015	0.6969718831023735	2.165191014475125	7.981474658394092	0.7592408504991924	0.08732369805489144
122	6.9502563	9.529555683733692	1.8163314	2.479242208801118	3.243151921758465	4.473969804569808	1.0484451686986174	2.8033793241270972	2.143056050204321	2.13	2.1405957	0.6824475637531788	2.130512882691375	7.815147307712439	1.0047325655269723	0.08732369805489144
123	6.9208374	9.546027891516458	1.8163314	2.4814495421526797	3.2459168559123377	4.481703235453736	1.0405425688651646	2.7890300748730366	2.132167184053916	2.13	2.1093056	0.6682259192430586	2.207333351561625	7.652286081872227	0.955589974074921	0.08732369805489144
124	7.040863	9.562156832071341	1.8163314	2.483597322111966	3.2492105915750105	4.489275508014716	1.0551809711522973	2.8349454939507126	2.1669457361015225	2.13	2.3205452	0.6543006420779398	2.1477799592865	7.492818749689783	1.0804389837514343	0.08732369805489144
125	7.1230164	9.577949658804332	1.8163314	2.485585958759815	3.252821341474392	4.496689980659311	1.064320932026436	2.8657292387409163	2.189796367418463	2.13	2.810883	0.6406655562067249	1.9886366478490312	7.336674585219744	1.4134724150019402	0.08732369805489144
126	7.016693	9.593413376050329	1.8163314	2.4876220454761535	3.256418284837465	4.503949941807666	1.0452541179472803	2.8206427612243306	2.154727219136897	2.13	2.367153	0.6273146142821293	2.0360867163387186	7.18378433638714	1.1625992696237581	0.08732369805489144
127	7.0104675	9.608554842179672	1.8163314	2.4896950472930572	3.259333339788064	4.511058611351959	1.0411116723451246	2.8157936599179356	2.1508900129106543	2.13	2.3217661	0.6142418949785986	2.0730018169035	7.034080194273126	1.120001979325261	0.08732369805489144
128	7.168213	9.623380772639914	1.8163314	2.491546959871555	3.2617590429946732	4.518019142084467	1.0616184395970663	2.8770129586457953	2.197652492455037	2.13	3.078823	0.6014416003661212	1.8519125784980626	6.887495763040825	1.6625099507108458	0.08732369805489144
129	7.122528	9.637897742934223	1.8163314	2.4934313615648307	3.2649593186761097	4.524834621095881	1.051916774549973	2.8565166003614832	2.18150591813804	2.13	1.9271489	0.5889080533387655	1.8844016932755	6.743966030487846	1.0226847837465123	0.08732369805489144
130	7.0772705	9.652112191537705	1.8163314	2.4952797959755255	3.2676835964432	4.531508071144463	1.0423871018420696	2.8362632997016886	2.1658371439376656	2.13	1.6569517	0.576635695096807	1.8484344106948125	6.603427339212494	0.8964081475065487	0.08732369805489144
131	7.131714	9.666030422752945	1.8163314	2.4970537602939276	3.2696530204544016	4.538042451996688	1.0476685184996881	2.8560513916801007	2.1811836982617705	2.13	2.6714795	0.5646190826813237	1.7739643184018437	6.465817358380832	1.5059375410571922	0.08732369805489144
132	7.058197	9.679658609506067	1.8163314	2.4986809410249124	3.273083273093928	4.544440661739938	1.034396097179566	2.824769223472459	2.156436739482193	2.13	2.6464581	0.552852886560169	1.6271807309848125	6.331075056082108	1.6264070109499102	0.08732369805489144
133	7.280548	9.693002796084501	1.8163314	2.500387044336886	3.2749901633682956	4.550705538067842	1.0643210323570655	2.911768444886483	2.2230747979453933	2.13	2.6931474	0.5413318882642527	1.7061033119740312	6.199140672260271	1.578537127254678	0.08732369805489144
134	7.4499817	9.706068900817716	1.8163314	2.5021286965552885	3.276961091604482	4.556839859538834	1.0863241553843765	2.9774574344275764	2.2734422171016466	2.13	1.4251648	0.530050978073077	1.7416522184020313	6.069955692209557	0.8182832391597238	0.08732369805489144
135	7.2352295	9.718862718702068	1.8163314	2.5038561011796703	3.2787277269440507	4.562846346808483	1.0523592068434966	2.8896347073534634	2.2067186100052045	2.13	2.897951	0.5190051527485057	1.7274046243820624	5.943462820622421	1.677632933694806	0.08732369805489144
136	7.291565	9.731389923970973	1.8163314	2.5056862860571005	3.2811877434668215	4.568727663836137	1.0577374714948022	2.910007123389782	2.22223338360461	2.13	1.7117083	0.5081895133157603	1.83018487743	5.819605956178284	0.935265244716625	0.08732369805489144
137	7.2493286	9.743656072611495	1.8163314	2.5077790819721457	3.28351066945589	4.57448641906643	1.0484276399054122	2.890736534727093	2.207798098759501	2.13	2.371649	0.49759926289065715	2.0927959150455	5.698330166661833	1.1332442928717992	0.08732369805489144
138	7.4075317	9.755666604828516	1.8163314	2.5095871488777655	3.2864091957132624	4.580125166586159	1.0685135680839974	2.951693365816661	2.253989475182674	2.13	1.7575278	0.48722970455212344	1.808066905619625	5.579581664599822	0.9720480048354446	0.08732369805489144
139	7.355896	9.767426847457534	1.8163314	2.5116923069822183	3.2889782555887153	4.585646407257058	1.0578529684703506	2.928661275764232	2.236529227152665	2.13	2.4221046	0.47707623925904885	2.1051581044528125	5.4633077834056	1.1505570968605445	0.08732369805489144
140	7.460144	9.778942016327177	1.8163314	2.5135358993730907	3.2913716929829633	4.591052589824966	1.070008017687311	2.9679878631649577	2.266575986806169	2.13	1.0189322	0.4671343638105474	1.8435923908723124	5.349456954020751	0.5526884512893278	0.08732369805489144
141	7.2902527	9.79021721857252	1.8163314	2.5151939037267494	3.2935407304015887	4.596346112005878	1.043159798482666	2.898485351266535	2.2135000846514377	2.13	2.3485065	0.45739966884872685	1.6580043536588438	5.237978682043523	1.4164657924271724	0.08732369805489144
142	7.3351135	9.80125745490014	1.8163314	2.516830990998545	3.296586505464882	4.601529321549362	1.0471260254320207	2.9144243501548908	2.225063262629668	2.13	2.8183894	0.4478678369030773	1.6370872717952814	5.128823525333853	1.7215877640110366	0.08732369805489144
143	7.3067017	9.812067621806023	1.8163314	2.518386751690609	3.2988876395141453	4.606604517279823	1.0407586300084588	2.901342160909644	2.2148986138953095	2.13	2.7450063	0.43853464047561413	1.55576069206425	5.021943072085111	1.7644142424105893	0.08732369805489144
144	7.2819824	9.822652513747212	1.8163314	2.52019598669653	3.3002280555349444	4.611573950116062	1.0345715013241052	2.889450844424292	2.206508853126709	2.13	2.083705	0.42939594016592536	1.809235005921	4.9172899193527995	1.1517049701150197	0.08732369805489144
145	7.505432	9.833016825268217	1.8163314	2.5217204415362477	3.3017070478394364	4.616439824069586	1.064013145506255	2.976314108923943	2.2731974763835083	2.13	2.9094656	0.42044768283529	1.5244548397174686	4.814817652030698	1.90852852808389	0.08732369805489144
146	7.447571	9.843165153083113	1.8163314	2.523292151062545	3.304466958582647	4.6212042972221195	1.0534631221871555	2.9515293334721933	2.253788854337846	2.13	2.0463088	0.4116858998090561	1.5717095262973124	4.714480822265125	1.301963703621113	0.08732369805489144
147	7.353302	9.853101998114248	1.8163314	2.5249083879411915	3.3056120494899526	4.625869482682746	1.0377562533209748	2.9123044768958932	2.2244903188466174	2.13	2.153707	0.403106705116479	1.6162368786466874	4.616234929298198	1.3325441684257642	0.08732369805489144
148	7.3967285	9.862831767488448	1.8163314	2.5264878022945507	3.3076018875516433	4.630437449525094	1.0415633079876212	2.9276723635504225	2.2362813806168838	2.13	2.4636908	0.3947062937672404	1.5794143533590626	4.520036399731137	1.5598761354243385	0.08732369805489144
149	7.594116	9.872358776491664	1.8163314	2.5280788213472	3.309993466167457	4.634910223705008	1.06696785730018	3.0039080058788024	2.294299456648324	2.13	2.5313268	0.38648094006388256	1.5910190526490313	4.42584256819886	1.591009715796826	0.08732369805489144
