# Supplementary material for: Warming proportional to cumulative carbon emissions not explained by heat and carbon sharing mixing processes
Source: Nat Commun. 2023 Oct 13;14:6466. doi: 10.1038/s41467-023-42111-x (PMC10576026; doi:10.1038/s41467-023-42111-x)
Supplement: Supplementary file 3 — Source Data [file 41467_2023_42111_MOESM3_ESM.zip › Source data/gillett23_figs2and3_data_MPI-ESM1-2-LR.csv]

Year	Delta T	Delta T analytical	Delta C_A	Delta C_A + Delta C_O	E	E analytical	0.1*Delta T / Delta C_O	Delta T/(Delta C_A+DeltaC_O)	Delta T/E	TCRE	q	q analytical	f	f analytical	q/f	F_4CO2/f(0)
0	1.2390442	0.0	1.8163314	1.9023887070592198	1.9445899609751038	0.0	1.4397896376195944	0.6513096849531259	0.6371750416894126	1.65	6.6199317	8.35	86.05730705922	86.05730705922	0.07692469034953626	0.09702836732102225
1	1.9225464	0.140327528527116	1.8163314	1.9353832537583655	2.003927807434212	0.08504698698613114	1.614881520972249	0.9933672738902296	0.9593890456464791	1.65	5.4150624	8.154710856133097	32.9945466991455	84.04460552400008	0.16411992190397307	0.09702836732102225
2	2.3815308	0.27737308784381215	1.8163314	1.959317385353316	2.0489406417947023	0.16810490172352235	1.6655693604055164	1.2154900372556527	1.162322964921388	1.65	4.904327	7.963989119417361	23.9341315949505	82.07897689413018	0.20490933194232358	0.09702836732102225
3	2.6941833	0.41121343638808583	1.8163314	1.9789773131969595	2.0870080099463473	0.24922026447762757	1.6564715932006218	1.3614018370210765	1.2909310059038235	1.65	4.4352007	7.777727967693247	19.6599278436435	80.15932023219891	0.22559598013260995	0.09702836732102225
4	2.766327	0.5419235373776222	1.8163314	1.9967607502807319	2.122681737925674	0.32843850750158904	1.5331911908970006	1.3854072922396672	1.3032226427877895	1.65	4.3009944	7.5958230771494755	17.7834370837725	78.28456034943254	0.24185394397882742	0.09702836732102225
5	2.8926086	0.6695766007962594	1.8163314	2.01223451037991	2.1559135475407407	0.40580400048258153	1.4765506463723594	1.4375107014897583	1.341709015130841	1.65	4.908345	7.418172563891872	15.4737600991785	76.45364720348792	0.31720442807780946	0.09702836732102225
6	2.9178162	0.7942441243984882	1.8163314	2.0264734282103887	2.18660882020175	0.4813600753930231	1.388497192569272	1.4398492087242147	1.3344024478233647	1.65	4.4693155	7.24467692687877	14.23891783047825	74.66555531032965	0.31388028093701803	0.09702836732102225
7	3.4537354	0.9159959337549346	1.8163314	2.03945727477978	2.2084413850213087	0.5551490507605663	1.54788652592231	1.6934580558621575	1.5638791117515558	1.65	3.240132	7.075238992191049	12.98384656939125	72.91928316986244	0.24955101526446022	0.09702836732102225
8	3.4506836	1.0349002213612646	1.8163314	2.0518116203122108	2.2314325574166185	0.6272122553704633	1.4653815038795692	1.6817740769130316	1.5463983360290023	1.65	3.5448182	6.909763858605573	12.354345532431	71.21385270499648	0.28692885055001105	0.09702836732102225
9	3.519989	1.1510235848324153	1.8163314	2.063705251110073	2.2535255499271765	0.6975900514135851	1.422943046678609	1.7056646106697955	1.5619920589698328	1.65	3.202203	6.748158844441555	11.89363079786175	69.5483087138321	0.2692367948675782	0.09702836732102225
10	3.8119507	1.2644310642035397	1.8163314	2.07437283318114	2.272939138286579	0.7663218570930542	1.4772630257861865	1.837640091799679	1.6771019599175592	1.65	2.7500737	6.590333435650074	10.66758207106725	67.9217183346566	0.25779728274129965	0.09702836732102225
11	3.7339172	1.3751861783585568	1.8163314	2.0843260122082006	2.2950123485328517	0.8334461687021557	1.393280710220886	1.7914266839534836	1.6269704338258275	1.65	3.5187962	6.436199235117675	9.9531790270605	66.33317052345373	0.3535349053758401	0.09702836732102225
12	3.6438599	1.4833509606067221	1.8163314	2.0939819543320635	2.3158498496803985	0.8990005821858923	1.3123906314709821	1.7401581975158738	1.573443918993334	1.65	3.5787752	6.285669913155645	9.655942123863	64.78177554363306	0.37062931007228006	0.09702836732102225
13	3.7307434	1.5889859934271289	1.8163314	2.103322084341858	2.33350747807194	0.9630218141982597	1.299952790021272	1.7737385234418328	1.598770710298152	1.65	3.140059	6.1386611591472455	9.3401300097945	63.26666446769364	0.3361900734786774	0.09702836732102225
14	3.7462769	1.692150442400606	1.8163314	2.112023331038401	2.3494047783231546	1.025545722667034	1.2669526835963039	1.7737857344723789	1.5945642445413717	1.65	3.184202	5.995090634325823	8.70124669654275	61.78698869054268	0.3659477850525099	0.09702836732102225
15	3.7314758	1.7929020893480316	1.8163314	2.1203813761588486	2.3651417061443047	1.0866073268775949	1.2272573993324851	1.759813527903096	1.5776965161894008	1.65	3.4122686	5.8548779256573225	8.35804512044775	60.34191945419656	0.4082615718671833	0.09702836732102225
16	3.8163452	1.8912973646935967	1.8163314	2.1279641981272377	2.380251187581916	1.1462408270870281	1.2246288701889323	1.7934254806553651	1.603337174981416	1.65	2.8160524	5.717944500801411	7.5828219683895	58.930647383598256	0.37137261676034167	0.09702836732102225
17	3.904602	1.9873913790711628	1.8163314	2.135527042572702	2.3960064149836855	1.2044796236794926	1.2232629553807	1.8284020632570948	1.62962921399684	1.65	2.8489115	5.584213664125965	7.562844445464	57.55238203329104	0.3766984161002642	0.09702836732102225
18	3.8823853	2.0812379541914208	1.8163314	2.1428691564935507	2.410339904561611	1.261356335873588	1.1889544705630166	1.8117696277168542	1.610721063265296	1.65	2.8380165	5.453610513750273	7.342113920848875	56.20635144469434	0.38653942728276847	0.09702836732102225
19	3.8443604	2.172889652987118	1.8163314	2.1498897400820134	2.4265332775603405	1.3169028199921926	1.1525301243006758	1.7881662858746636	1.5843015165354155	1.65	3.1386862	5.326061899592927	7.0205835884625	54.89180171373426	0.44706912759685763	0.09702836732102225
20	4.032196	2.262397809053263	1.8163314	2.156997743330599	2.4396697276326753	1.371150187305008	1.1836203146751239	1.8693557085951331	1.6527630765966432	1.65	2.6292117	5.201496382400875	7.10800324858575	53.607996568586124	0.3698945501639933	0.09702836732102225
21	3.8391418	2.349812555398779	1.8163314	2.163995436788082	2.4536305261559397	1.4241288214538055	1.1042677526186775	1.774098863813403	1.5646780575875219	1.65	3.1012745	5.079844193736699	6.997693457482875	52.354216957292806	0.44318524513818847	0.09702836732102225
22	3.8294678	2.4351828525257124	1.8163314	2.170557500822449	2.468599778360411	1.4758683954701286	1.081080068506011	1.764278427079896	1.5512712133438444	1.65	3.3224351	4.961037196901716	6.56206403436675	51.129760645027915	0.5063094665351527	0.09702836732102225
23	3.976593	2.5185565158517376	1.8163314	2.1769066121347134	2.480749811365582	1.5263978883949925	1.1028470298985609	1.8267173223745263	1.6029802761081835	1.65	2.7795293	4.8450088487729985	6.349111312264875	49.93394182077795	0.4377824228321966	0.09702836732102225
24	4.1376038	2.5999802424912977	1.8163314	2.1832769376079604	2.494029607906222	1.5757456015098774	1.127579800189908	1.8951346430191591	1.6590034643731475	1.65	2.414664	4.731694162532944	6.370325473246875	48.76609071322352	0.37904876920587693	0.09702836732102225
25	4.113312	2.679499637410392	1.8163314	2.189279058537581	2.5059282567525294	1.6239391741881162	1.1029193168037112	1.8788430609324793	1.6414323740092338	1.65	2.5788703	4.621029671270538	6.002120929620375	47.62555321560421	0.42965983636743904	0.09702836732102225
26	4.0441895	2.757159238969657	1.8163314	2.1952832735668126	2.517286529283562	1.6710055993755497	1.0672039737024734	1.8422175861405599	1.606566994292861	1.65	2.0132034	4.512953392433894	6.004215029232	46.511690519357145	0.33529834835871536	0.09702836732102225
27	3.9951172	2.833002543870054	1.8163314	2.200873731099129	2.5302459645782718	1.7169712387091234	1.0389278018055499	1.8152414339121652	1.5789441988758928	1.65	3.3614376	4.407404793114175	5.590457532316125	45.4238787563239	0.6012812975855243	0.09702836732102225
28	3.859314	2.907072031515117	1.8163314	2.206363774410181	2.5430461171439163	1.7618618372818893	0.9894855448037929	1.7491739166518205	1.51759495780522	1.65	3.2269132	4.304324756141462	5.490043311052125	44.36150864932551	0.5877755476416169	0.09702836732102225
29	4.2688904	2.979409187803431	1.8163314	2.211862940145748	2.5535059321876346	1.8057025380626854	1.079279386742798	1.9299976971349238	1.6717761752768436	1.65	2.7853847	4.203655546973558	5.499165735567	43.32398517090981	0.5065104033842304	0.09702836732102225
30	4.4399414	3.0500545283646403	1.8163314	2.217170025124497	2.5624003481093007	1.8485178959785702	1.1076630663701614	2.002526353837339	1.7327274442208325	1.65	1.5975307	4.105340781359208	5.307084978748875	42.31072721007994	0.30101849301736916	0.09702836732102225
31	4.554352	3.1190476212520326	1.8163314	2.222553864499748	2.571720269096342	1.8903318916678984	1.121147204955587	2.049152499467417	1.7709359222964578	1.65	1.6632334	4.009325393757588	5.383839375250875	41.321167246817346	0.3089307246120565	0.09702836732102225
32	4.5681458	3.186427109104369	1.8163314	2.2278485377348134	2.5789557824006417	1.9311679449117385	1.110074243104037	2.0504741119420227	1.7713160431548112	1.65	2.1525633	3.9155556064964196	5.294673235065375	40.354751034217095	0.40655263090750005	0.09702836732102225
33	4.059326	3.252230730789415	1.8163314	2.2335288172002237	2.59116210561202	1.9710489277511607	0.9729988740382892	1.8174496521443821	1.566604483402711	1.65	2.4332168	3.823978899651397	5.680279465410375	39.410937288057305	0.4283621651088344	0.09702836732102225
34	4.0182495	3.316495342541263	1.8163314	2.2389245535463784	2.603134464595116	2.009997177297735	0.9508553269256308	1.794723053688425	1.5436196502218478	1.65	3.246735	3.734543981630076	5.395736346154875	38.48919738362892	0.601722339211678	0.09702836732102225
35	4.392975	3.3792569386032945	1.8163314	2.2438538771558187	2.6130057755202185	2.0480345082444207	1.0275424306906145	1.9577811631316695	1.6811959983674494	1.65	2.496359	3.647200760443748	4.929323609440125	37.589015059656084	0.5064303559007111	0.09702836732102225
36	4.749054	3.440550671388359	1.8163314	2.2486897058987982	2.621723768110571	2.085182225083854	1.0984070134157973	2.1119205298180233	1.8114242289151166	1.65	1.8058971	3.5619003156512	4.8358287429795	36.70988612914107	0.37344108169314616	0.09702836732102225
37	4.5557556	3.500410871167436	1.8163314	2.2536800769249594	2.627929564388213	2.1214611340408704	1.0416758654139138	2.021473971341349	1.7335912183380622	1.65	2.4643402	3.478594870958651	4.9903710261615	35.851318196972024	0.4938190361081152	0.09702836732102225
38	4.4454956	3.558871065297823	1.8163314	2.2587226396981874	2.639874999867402	2.156891554725953	1.004878760370933	1.9681458570153443	1.683979584522768	1.65	2.4906702	3.39723776746053	5.042562773227875	35.012830384135306	0.49392943948782125	0.09702836732102225
39	4.380768	3.615963997001621	1.8163314	2.263635143945289	2.6503306927842654	2.191493331516134	0.9793720445142193	1.935280000393697	1.6529136662804425	1.65	2.4343863	3.317783437506077	4.9125042471015	34.193953058377836	0.4955489361242348	0.09702836732102225
40	4.380432	3.671721643705026	1.8163314	2.268373090419325	2.6606331771922456	2.2252858446697124	0.969032773247718	1.9310897962100653	1.6463870955442645	1.65	2.7931461	3.240187379177172	4.737946474036125	33.39422757116877	0.5895267387948028	0.09702836732102225
41	4.362671	3.726175234948701	1.8163314	2.2732892380151504	2.6717631499678802	2.258288021181031	0.9547206624985949	1.9191006694100334	1.6328808556589112	1.65	2.6978192	3.164406131363058	4.916147595825375	32.613206000813065	0.5487669319024453	0.09702836732102225
42	4.369934	3.7793552698792676	1.8163314	2.2778896972593285	2.6801645373292065	2.2905183453813747	0.9467783610389707	1.9184133837950936	1.6304723165936317	1.65	2.421875	3.090397249418019	4.600459244178	31.850450901573094	0.5264420075158681	0.09702836732102225
43	4.5278015	3.8312915343317027	1.8163314	2.282675891847586	2.6895278109117515	2.3219948692919408	0.9709134755153677	1.9835498897774297	1.6834931006483802	1.65	2.8020163	3.0181192813883806	4.78619458825725	31.105535058657757	0.5854371790721565	0.09702836732102225
44	4.7090454	3.882013117512214	1.8163314	2.287091456937686	2.695893813082574	2.352735222734675	1.0003069166039247	2.0589668138857258	1.746747363454858	1.65	1.8311884	2.9475317447955023	4.4155650901005	30.378041248941916	0.4147121383010113	0.09702836732102225
45	4.6777954	3.931548428290941	1.8163314	2.2916977916918646	2.7033154690128645	2.382756623206631	0.9840399935526836	2.0411920922185947	1.7303919811713213	1.65	1.6894993	2.8785951039617736	4.6063347541785	29.667562007282115	0.3667773510082994	0.09702836732102225
46	4.4579163	3.9799252111136014	1.8163314	2.2960531954252867	2.7130881082521463	2.412075885523395	0.9292711530468525	1.9415561750257737	1.6431151816287861	1.65	2.4529955	2.811270747866905	4.355403733422	28.973699398297633	0.563207383023537	0.09702836732102225
47	4.511688	4.027170561540995	1.8163314	2.3001378942559825	2.719381979119935	2.440709431236967	0.9325398244932892	1.9614859803356506	1.659085875784901	1.65	2.2086463	2.7455209685221145	4.084698830695875	28.296064793489183	0.5407121525967108	0.09702836732102225
48	4.5805664	4.073310941425078	1.8163314	2.3042218877394935	2.7276046461489964	2.4686732978333805	0.9388513449960452	1.9879016125238114	1.6793366343312002	1.65	2.0059116	2.6813089398501004	4.0839934835109375	27.63427865357027	0.4911642481232307	0.09702836732102225
49	4.315094	4.118372193730086	1.8163314	2.3084927770246857	2.736608171464896	2.4959831477152035	0.8767640443927376	1.8692256857316916	1.576803737975675	1.65	2.8795342	2.618598697058963	4.27088928519225	26.98797031588941	0.6742235755258484	0.09702836732102225
50	4.441284	4.162379557007046	1.8163314	2.3127437928262786	2.7453355862708073	2.5226542769739675	0.8946763303795567	1.9203528698092613	1.6177563871965195	1.65	2.641194	2.557355116498527	4.251015801592875	26.35677778682408	0.6213089361273717	0.09702836732102225
51	4.67865	4.205357679529731	1.8163314	2.317066153472492	2.7506329275475485	2.5487016239574127	0.9343569364615251	2.019212915147912	1.7009357575440691	1.65	1.2296071	2.4975438959877914	4.32236064621375	25.74034753903018	0.28447582372198016	0.09702836732102225
52	4.844757	4.247330633100025	1.8163314	2.3210802830692785	2.7567296424130987	2.5741397776363786	0.9598351264530025	2.0872854400674434	1.7574291673510918	1.65	1.8654343	2.4391315356024657	4.014129596785875	25.13833431343332	0.4647170062651278	0.09702836732102225
53	4.684784	4.288321926530401	1.8163314	2.325092897932368	2.7634469691166923	2.5989829857760003	0.9208212403230331	2.014880325733611	1.6952682602207918	1.65	1.7277588	2.3820853189118587	4.012614863089875	24.550400925851232	0.4305817588210293	0.09702836732102225
54	4.609253	4.328354518811075	1.8163314	2.3290638186657056	2.7724185735894893	2.623245162915803	0.8989587476606722	1.979015299086175	1.662538612890562	1.65	2.2077239	2.3263732946545868	3.97092073333725	23.97621807813881	0.5559727842053573	0.09702836732102225
55	4.5344543	4.367450831969203	1.8163314	2.3330496683027255	2.7804006178733958	2.646939898163153	0.8775486805600149	1.9435738584176407	1.6308636663918334	1.65	1.8375032	2.2719642588428597	3.985849637020125	23.41546417375008	0.4610066515661896	0.09702836732102225
56	4.380005	4.40563276362733	1.8163314	2.3371351992014917	2.789115290820321	2.670080462804442	0.8410086273425855	1.8740913595024273	1.57039219469636	1.65	2.4150715	2.218827737285299	4.085530898766187	22.86782513761381	0.5911279457355466	0.09702836732102225
57	4.2201233	4.442921699268127	1.8163314	2.341130932821032	2.7991709483370757	2.692679817738259	0.804140062459769	1.8026002868324975	1.5076332846061813	1.65	2.9762897	2.166933968518523	3.9957336195406876	22.332994240221876	0.7448669086923854	0.09702836732102225
58	4.3329163	4.479338524212278	1.8163314	2.3448133108379867	2.807679505572781	2.714750620734714	0.8198797671040701	1.8478725959710338	1.5432374853203512	1.65	2.032689	2.116253887137913	3.6823780169544373	21.810671925831766	0.5520044615692719	0.09702836732102225
59	4.5079346	4.514903635316227	1.8163314	2.3484968088801983	2.814114262945851	2.736305233524986	0.8470927450542598	1.9194978478433433	1.6019017527715937	1.65	2.0498176	2.0667591075182514	3.68349804221175	21.300565644687143	0.5564866707170726	0.09702836732102225
60	4.5665283	4.549636952396339	1.8163314	2.352069122658583	2.8208607731735005	2.757355728725054	0.8523813289927086	1.9414940982477915	1.6188421505025588	1.65	2.2651997	2.0184219079150942	3.5723137783843124	20.802389689162386	0.6340987387394027	0.09702836732102225
61	4.65979	4.583557929385886	1.8163314	2.3557975001103895	2.82777900376046	2.7779138965975068	0.8637781017396603	1.9780095864963558	1.6478621677527772	1.65	1.9079977	1.9712152149379751	3.728377451806875	20.315865033739364	0.5117501519245149	0.09702836732102225
62	4.814148	4.616685565231071	1.8163314	2.3592509496982923	2.8333051317065086	2.797991251655195	0.8867147907814401	2.0405408546447323	1.699127953196899	1.65	1.7632244	1.925112588386759	3.4534495879025626	19.84071917872684	0.5105690175711853	0.09702836732102225
63	4.5309753	4.64903841453224	1.8163314	2.3628673248709067	2.8412117124704808	2.817599039110448	0.829035226342551	1.9175750132498113	1.5947334448572708	1.65	2.4008825	1.8800882064426334	3.6163751726143123	19.376685997634958	0.6638919824220189	0.09702836732102225
64	4.487976	4.6806345979362	1.8163314	2.366452172922702	2.8499257308571906	2.8367482411734546	0.8158165070507816	1.8964998006597555	1.574769484560874	1.65	2.877878	1.8361168512054546	3.5848480517955	18.923505588119276	0.8027893816104498	0.09702836732102225
65	4.526306	4.7114918122855	1.8163314	2.3701030501984772	2.8571234973626627	2.8554495832033333	0.8173596735624651	1.9097507814964871	1.5842178878588438	1.65	2.298576	1.7931738945693458	3.6508772757751875	18.48092412641097	0.6295955582549224	0.09702836732102225
66	4.593292	4.7416273405303215	1.8163314	2.373365070384774	2.861693693489873	2.8737135397153466	0.8245986697994904	1.935350062088616	1.6050956979698778	1.65	1.7464287	1.7512352844286356	3.2620201862968123	18.048693725151566	0.5353825630632469	0.09702836732102225
67	4.3420715	4.771058061408568	1.8163314	2.3767642965002866	2.8712876681146327	2.891550340247617	0.774770995835164	1.8268835237876526	1.5122384223013956	1.65	2.921072	1.71027753120641	3.3992261155125	17.626572294552663	0.8593344211187248	0.09702836732102225
68	4.405365	4.799800458899544	1.8163314	2.380238946196466	2.8789545356146684	2.9089699750906326	0.7812211451945246	1.8508078767780798	1.5301960957482823	1.65	2.8862073	1.6702776946981344	3.474649696179375	17.21432340680281	0.8306469988388809	0.09702836732102225
69	4.7726746	4.827870631456545	1.8163314	2.3834097783788013	2.884006070177273	2.9259822008827547	0.84162520429562	2.002456566152571	1.6548767389569017	1.65	2.0568912	1.6312133712229746	3.170832182335125	16.81171616364562	0.6486912850152354	0.09702836732102225
70	4.8684998	4.855284301023503	1.8163314	2.38694511899676	2.8896423269550273	2.9425965460748507	0.8532041193154384	2.0396362350826145	1.684810507669154	1.65	1.4394971	1.5930626810756237	3.535340617958625	16.418525067054993	0.4071735283201759	0.09702836732102225
71	4.4493713	4.882056821840764	1.8163314	2.3905281123380093	2.896956624655382	2.95882231626713	0.774886244084142	1.861250371801319	1.5358777898236278	1.65	2.3776176	1.5558042562716028	3.5829933412494377	16.034529892934938	0.6635841518898411	0.09702836732102225
72	4.2786255	4.908203189044904	1.8163314	2.393678589793227	2.9049524359061367	2.9746685994211535	0.7410836259224907	1.7874686712433059	1.472872820703044	1.65	2.2398014	1.5194172285791758	3.15047745521775	15.659515567773317	0.710940306254483	0.09702836732102225
73	4.410248	4.933738047067423	1.8163314	2.396820789712012	2.914321970338651	2.990144270949953	0.7597464968175135	1.8400406996070342	1.5133014977826538	1.65	2.8216112	1.4838812178311693	3.1421999187849377	15.293272048180391	0.8979731522275195	0.09702836732102225
74	4.605774	4.958675697837011	1.8163314	2.3998756986638683	2.919482587422772	3.0052579986890975	0.7892757989970963	1.91917186725359	1.577599382035391	1.65	1.9952652	1.4491763205101602	3.0549089518565626	14.935594203244726	0.6531341119757555	0.09702836732102225
75	4.5756836	4.98303010878997	1.8163314	2.4032370534785166	2.924674188379714	3.020018247751497	0.7796284746331021	1.9039668130644956	1.5645105399876882	1.65	2.225816	1.415283098600625	3.36135481464825	14.586281699640518	0.6621782388842381	0.09702836732102225
76	4.7507324	5.006814920693302	1.8163314	2.4063707902172373	2.9289176051193424	3.034433285268668	0.8051551304271234	1.9742312536324143	1.622009582506308	1.65	1.8397739	1.3821825687018208	3.1337367387204376	14.24513888942204	0.5870862956112698	0.09702836732102225
77	4.5031433	5.030043455284821	1.8163314	2.4096465221457164	2.9373287423461427	3.0485111850211037	0.758980033116519	1.8687982943394386	1.533074335748359	1.65	2.0832565	1.3498561913952896	3.2757319284795	13.911974700442357	0.6359667178397563	0.09702836732102225
78	4.3216553	5.052728722734585	1.8163314	2.4130523821242322	2.944996921431996	3.0622598319603545	0.7242338384102214	1.7909496310366486	1.4674566353489116	1.65	2.6562705	1.318285860861035	3.40585997851575	13.586602529334883	0.7799118345303752	0.09702836732102225
79	4.6019287	5.074883428931816	1.8163314	2.4164050139070397	2.9500061990170248	3.075686926625343	0.7668940283800594	1.9044525584296519	1.559972556149514	1.65	1.6487652	1.2874538947365564	3.352631782807125	13.268840136997907	0.49178237073099645	0.09702836732102225
80	4.6025696	5.096519982601396	1.8163314	2.419519824117259	2.9565018645124574	3.0887999894553912	0.7630401042284242	1.902265703384899	1.5567619406311832	1.65	1.9013102	1.2573430242130577	3.11481021021975	12.95850954652352	0.6104096484663369	0.09702836732102225
81	4.3774414	5.117650502253927	1.8163314	2.4227487637424674	2.9644856429494926	3.1016063650023793	0.7218529131875264	1.8068078175337012	1.4766276290327038	1.65	2.124057	1.2279363843632862	3.2289396252080627	12.655436943513738	0.6578187581883901	0.09702836732102225
82	4.509796	5.138286822973234	1.8163314	2.4256605503296855	2.9684682981847383	3.1141132260443842	0.7401247979253971	1.8592033176139062	1.5192333855597957	1.65	1.9631112	1.1992175046955824	2.91178658721825	12.359452578728066	0.6741947266338328	0.09702836732102225
83	4.506317	5.158440503045137	1.8163314	2.4287800023703134	2.9756326934600095	3.1263275776031128	0.7357869903256234	1.855383004748901	1.514406381061775	1.65	2.3636389	1.1711702999288514	3.119452040628	12.070390673007896	0.7577096384507359	0.09702836732102225
84	4.5766907	5.17812283043117	1.8163314	2.4321731066836767	2.980642721262264	3.138256260867376	0.7431602348716718	1.8817290024510414	1.5354710717861397	1.65	1.6669202	1.1437790609832883	3.3931043133631875	11.78808932442457	0.4912670024685708	0.09702836732102225
85	4.4432983	5.1973448290909126	1.8163314	2.435381057484263	2.986565644843528	3.1499059570247954	0.717761214488145	1.8244776628235977	1.487761820174739	1.65	1.7946144	1.1170284461818132	3.2079508005864374	11.512390417599004	0.5594270441785391	0.09702836732102225
86	4.4467773	5.216117265156443	1.8163314	2.438667488698703	2.9926978585681523	3.1612831910039048	0.7145298857805525	1.8234455350544096	1.4858758063460331	1.65	2.33124	1.0909034726572835	3.286431214439625	11.243139535142186	0.7093530296612235	0.09702836732102225
87	4.695801	5.234450652962389	1.8163314	2.441795675605029	2.997266058101802	3.1723943351287205	0.7507704219729608	1.9230932498422386	1.5666946778237956	1.65	1.7197402	1.0653895079606757	3.128186906326125	10.980185871166848	0.5497562018692624	0.09702836732102225
88	4.5005493	5.252355260934945	1.8163314	2.445041383805606	3.004330930639703	3.1832456126878452	0.7158386907050925	1.840684311609209	1.4980204978444107	1.65	2.7379217	1.040472261865535	3.2457082005770626	10.723382146821978	0.8435514056056959	0.09702836732102225
89	4.7381897	5.269841117343161	1.8163314	2.4480550184830947	3.01026345591669	3.193843101420098	0.7500415622646884	1.9354915071318872	1.5740116327535008	1.65	1.9679452	1.0161377783641004	3.01363467748875	10.472584527802757	0.6530138615627172	0.09702836732102225
90	4.779358	5.28691801591572	1.8163314	2.451004312233536	3.0153140610284432	3.2041927369186185	0.7530426804157706	1.9499589969309137	1.5850282303681953	1.65	1.6675569	0.9923724278506221	2.9492937504410626	10.227652543789777	0.5654088819247731	0.09702836732102225
91	4.551056	5.303595521326347	1.8163314	2.4542382681814185	3.0208951143425242	3.2143003159553616	0.713435790584531	1.854365962427699	1.5065256276511372	1.65	2.2250206	0.9691628994875003	3.233955947882625	9.98844900977243	0.6880182299656069	0.09702836732102225
92	4.7990723	5.319882974550929	1.8163314	2.457532286377427	3.0248383797218605	3.2241714997278352	0.7484506599387548	1.9528013089501115	1.586554937214954	1.65	1.8420053	0.9464961937499576	3.29401819600875	9.754839949212345	0.5591970484771548	0.09702836732102225
93	4.6199036	5.335789498099342	1.8163314	2.460718350459492	3.030983988879531	3.2338118170299044	0.7169455497444224	1.8774613370890034	1.5242256578732283	1.65	2.283523	0.924359615145082	3.1860640820649375	9.526694519003922	0.7167222704614176	0.09702836732102225
94	4.612854	5.3513240011249215	1.8163314	2.463773474393084	3.0378562469043557	3.2432266673484373	0.7124736229461708	1.8722719648739468	1.518456973929182	1.65	1.8682466	0.9027407651011509	3.0551239335920624	9.303884936189812	0.6115125264760628	0.09702836732102225
95	4.8669434	5.366495184414421	1.8163314	2.4667228191770336	3.043985480222787	3.252421323887528	0.748309897066806	1.973040230356626	1.5988720678847628	1.65	2.2794921	0.8816275350232635	2.949344783949375	9.086286406390446	0.7728808622923657	0.09702836732102225
96	4.9463806	5.38131154526128	1.8163314	2.4698179664476934	3.0487607198644655	3.2614009365219876	0.7569215450169926	2.0027308418800955	1.6224233614024879	1.65	1.6999581	0.8610080995113857	3.0951472706595	8.873777053907398	0.5492333441218048	0.09702836732102225
97	5.0557556	5.3957813822249046	1.8163314	2.4727070209352306	3.051244567957011	3.27017053468176	0.77025341191538	2.0446237958762215	1.6569486655799286	1.65	1.6690432	0.8408709097370084	2.8890544875373125	8.666237853461485	0.5777126013118038	0.09702836732102225
98	4.947235	5.409912799778645	1.8163314	2.4760036803001984	3.0594805554713576	3.278735030168876	0.7499534625239257	1.9980725985116699	1.6170179929970763	1.65	1.7260901	0.8212046869747183	3.2966593649679377	8.463552563527422	0.5235876329619811	0.09702836732102225
99	4.7627563	5.42371371284907	1.8163314	2.479302169475305	3.066623284433694	3.2870992199085274	0.7183961295044182	1.9210068084053638	1.5530946927300127	1.65	1.5091906	0.8019984162850438	3.2984891751065626	8.265607661227563	0.4575399460992472	0.09702836732102225
100	4.653412	5.437191851249064	1.8163314	2.482614083421562	3.073949927805363	3.2952677886357957	0.6984140487244401	1.8744000109839865	1.5138216218624823	1.65	2.1024523	0.7832413403450532	3.311913946257	8.072292278748417	0.6348148871782491	0.09702836732102225
101	4.73349	5.450354764007254	1.8163314	2.485549307702185	3.080349497451183	3.3032453115195475	0.7073166954672814	1.904403978455106	1.5366730282232823	1.65	2.1147525	0.7649229534232388	2.9352242806228124	7.883498141244203	0.720473915745517	0.09702836732102225
102	4.737671	5.4632098235961815	1.8163314	2.4886702803934373	3.0856621381792544	3.3110362567249583	0.7046552023981008	1.9036956947500956	1.5353822571232767	1.65	1.9622041	0.7470329954953143	3.1209726912525	7.699119506192716	0.6287155617225253	0.09702836732102225
103	4.5931396	5.475764230061578	1.8163314	2.4916676590494884	3.0918620245547492	3.318644987916108	0.6801263203166641	1.8433997936103859	1.485557768089262	1.65	2.0156283	0.729561446497637	2.9973786560510627	7.519053104169562	0.672463698835977	0.09702836732102225
104	4.6519775	5.488025015055073	1.8163314	2.4945505616571566	3.097965787221759	3.3260757667000442	0.6859106616356704	1.86485598270341	1.5016232775231424	1.65	2.2366362	0.7124985207150232	2.882902607668125	7.343198081007518	0.7758278603845493	0.09702836732102225
105	4.8590393	5.4999990457725785	1.8163314	2.497457148250378	3.1018811428191686	3.3333327550136835	0.7133835887311764	1.945594666176627	1.56648146170567	1.65	1.9950813	0.6958346612998287	2.9065865932215	7.171455941308707	0.6864000921756841	0.09702836732102225
106	4.9739685	5.511693028800567	1.8163314	2.5001050491949663	3.1068750082846868	3.340420017454889	0.727429100509419	1.9895038040345514	1.600955459294616	1.65	2.0109277	0.6795605349192109	2.647900944588375	7.0037304932778826	0.7594421842948307	0.09702836732102225
107	5.199829	5.523113513872397	1.8163314	2.5029513274944515	3.1092195710790915	3.3473415235590283	0.7573082127891659	2.0774791121358818	1.6723904448336653	1.65	1.6485426	0.6636670265275811	2.84627829948525	6.839927794845934	0.57919235898033	0.09702836732102225
108	4.929016	5.534266897536774	1.8163314	2.5060614791096323	3.116617465857219	3.3541011500222875	0.7146297171270364	1.9668376671399372	1.5815274627954812	1.65	1.574514	0.648145234261322	3.11015161518075	6.6799561010534925	0.5062499280501194	0.09702836732102225
109	5.063263	5.54515942674043	1.8163314	2.508964793887932	3.1190503865455397	3.360702682872988	0.7310162900220141	2.0180685483461933	1.6233347692279094	1.65	1.408717	0.6329864644529019	2.9033147782996873	6.52372581266508	0.48520988725592545	0.09702836732102225
110	4.748932	5.555797202326992	1.8163314	2.511864719252356	3.1242588708416097	3.367149819592116	0.682775613089299	1.8906001777751473	1.520018692780846	1.65	1.2887107	0.6181822267616031	2.8999253644239373	6.371149425985107	0.4443944417316184	0.09702836732102225
111	4.5677795	5.5661861824540395	1.8163314	2.5145540409152924	3.1306597964502103	3.373446171184266	0.6542010060040121	1.816536636990694	1.4590469223755755	1.65	1.8030602	0.6037242294181288	2.6893216629365626	6.222141483847531	0.6704516602969386	0.09702836732102225
112	4.597931	5.576332185930229	1.8163314	2.5171814182537626	3.135768677637299	3.379595264200139	0.656050622593879	1.8266188026260082	1.4662851061027622	1.65	2.1337554	0.5896043745804314	2.6273773384700627	6.076618527751802	0.8121237152493844	0.09702836732102225
113	4.856079	5.586240895474378	1.8163314	2.5199789933286096	3.141578125131096	3.3856005427117446	0.6901294266623986	1.9270315801911364	1.5457451344966502	1.65	1.77892	0.5758147537981567	2.797575074847	5.9344990511182205	0.6358792907579145	0.09702836732102225
114	4.8660583	5.595917860898324	1.8163314	2.5227593540861406	3.147171349567102	3.3914653702414084	0.6888258486181049	1.9288634652083512	1.5461688637571984	1.65	2.413378	0.5623476435831657	2.780360757531	5.795703453636563	0.8680089422649288	0.09702836732102225
115	4.8556824	5.605368502215339	1.8163314	2.5254179964748045	3.153819007396072	3.39719303164566	0.6847798840348561	1.9227242301372898	1.5396198582289393	1.65	1.2433529	0.5491955010836537	2.6586423886640627	5.660153996682416	0.46766458524699106	0.09702836732102225
116	4.6545715	5.614598112675851	1.8163314	2.5283828307914122	3.1595055563403056	3.4027867349550616	0.6536847384787619	1.8409283105858585	1.4731961853533098	1.65	1.9565136	0.53635095985944	2.964834316607625	5.527774759776193	0.6599065695864654	0.09702836732102225
117	4.773163	5.623611861732166	1.8163314	2.5311080115064457	3.164992691727539	3.408249613171009	0.6677838593147409	1.8857997446564994	1.5081118052097469	1.65	1.773658	0.5238068257560696	2.7251807150334373	5.398491598060531	0.6508405212914133	0.09702836732102225
118	5.0045166	5.63241479793384	1.8163314	2.5339270556632774	3.169901244452557	3.413584726020509	0.697400626950117	1.9750042095243048	1.578761045102142	1.65	1.6361631	0.5115560728754059	2.819044156831875	5.272232100772159	0.580396412569916	0.09702836732102225
119	5.087158	5.641011851755354	1.8163314	2.536794217268826	3.1745816618634812	3.418795061669911	0.7060958707639774	2.0053491798802496	1.602465693113982	1.65	1.4582219	0.4995918396404653	2.867161605548625	5.148925550685044	0.508594252086117	0.09702836732102225
120	5.0444336	5.649407838357637	1.8163314	2.539819996195522	3.179972848338158	3.4238835383985675	0.6972374713680691	1.9861382307825826	1.5863134166023467	1.65	1.2326262	0.4879074249522884	3.0257789266963124	5.028502884502086	0.4073748378795569	0.09702836732102225
121	4.9282837	5.657607460285012	1.8163314	2.542549073454512	3.1841008652489418	3.428853006233341	0.6786234859808797	1.9383239217917185	1.5477787607777127	1.65	1.7172004	0.47649628443669095	2.729077258989375	4.9108966541731425	0.6292238128432607	0.09702836732102225
122	4.820648	5.665615310099066	1.8163314	2.5454175905297642	3.1893167526087196	3.4337062485448886	0.6611904403039954	1.8938535709404283	1.5114987212907902	1.65	1.604498	0.4653520267787986	2.8685170752525	4.7960409891177775	0.5593475606603989	0.09702836732102225
123	4.8245544	5.673435872950917	1.8163314	2.548345910001366	3.194378856038319	3.438445983606617	0.659079072537834	1.893210189568334	1.5103263140624485	1.65	2.1519363	0.4544684101433063	2.928319471602	4.683871559331502	0.7348707384959786	0.09702836732102225
124	4.9091797	5.68107352909332	1.8163314	2.550859934028636	3.2016831844537665	3.4430748661171635	0.6683443134026175	1.9245195010557914	1.5333121376085017	1.65	1.5875518	0.44383933867846315	2.51402402727	4.574325539354928	0.6314783848438523	0.09702836732102225
125	4.73703	5.688532556334022	1.8163314	2.5533628204241596	3.20933847400396	3.447595488687286	0.6427175148884055	1.8552122680747614	1.4760144707912257	1.65	2.021988	0.4334588591018202	2.5028863955235	4.467341573085571	0.8078624418013773	0.09702836732102225
126	4.454376	5.695817132431738	1.8163314	2.5558368950759687	3.219518153793617	3.4520103832919626	0.6023452496787102	1.7428249155041347	1.383553689689388	1.65	2.828248	0.42332115736582976	2.4740746518088126	4.362859739412647	1.143153874487605	0.09702836732102225
127	4.66687	5.702931337436097	1.8163314	2.5583866055782543	3.2246525243690667	3.4563220226885436	0.6289114451465634	1.8241457749239114	1.447247441986208	1.65	2.6371508	0.41342055540143224	2.549710502285625	4.260821518655608	1.0342941922627387	0.09702836732102225
128	5.1090393	5.709879155972838	1.8163314	2.5610168235354815	3.2257599210519197	3.4605328218017197	0.6860667800350999	1.9949261011052635	1.583825030901422	1.65	1.2097003	0.4037515079378004	2.6302179572274373	4.161169759787592	0.4599239932451112	0.09702836732102225
129	5.089142	5.716664479475594	1.8163314	2.5635693438391884	3.2296866722838122	3.4646451390761173	0.6810604155827434	1.9851781493383174	1.5757385660276555	1.65	1.338408	0.3943085993964656	2.5525203037070625	4.063848648425463	0.5243476384390992	0.09702836732102225
130	4.9480286	5.72329110836545	1.8163314	2.566311331343088	3.235029913640316	3.4686612777972416	0.6597547957839405	1.9280702633470264	1.52951555210975	1.65	1.7740504	0.38508654085808325	2.741987503899	3.9688036755684957	0.6469943252603996	0.09702836732102225
131	4.9166565	5.729762754179541	1.8163314	2.56851589951673	3.2400620631124606	3.47258348738154	0.6536503341001468	1.9142013078703157	1.517457504939766	1.65	2.0762494	0.376080167100138	2.204568173642625	3.875981607068184	0.9417941281478293	0.09702836732102225
132	4.637024	5.736083041649868	1.8163314	2.5711856696755935	3.2488991208223257	3.4764139646362837	0.6142939256042175	1.8034574400713361	1.4272600512777933	1.65	2.1446042	0.3672844337039335	2.6697701588630625	3.785330453812112	0.8032916987125579	0.09702836732102225
133	4.9555664	5.74225551073348	1.8163314	2.573961019287762	3.2531136077262075	3.4801548549899874	0.6540882616110841	1.9252686303778015	1.5233302625768845	1.65	1.7365896	0.35869441422924103	2.775349612168875	3.696799442605131	0.6257192042968879	0.09702836732102225
134	5.157318	5.748283618595188	1.8163314	2.576516026673749	3.255430946763401	3.4838082536940536	0.6784296780376433	2.001663510664209	1.5842197852059676	1.65	0.90570444	0.3503052974550291	2.5550073859865625	3.610338987731597	0.3544821215210116	0.09702836732102225
135	4.931946	5.75417074154391	1.8163314	2.579065339262593	3.2596945727723208	3.487376206996309	0.6466141791919511	1.9122996713962248	1.5130085628196464	1.65	1.5730491	0.34211238468472577	2.549312588844	3.525900663182687	0.6170483271979744	0.09702836732102225
136	4.5704956	5.75992017692371	1.8163314	2.5816594131690005	3.2670042419553558	3.490860713287096	0.5971943437093928	1.7703712512017387	1.398986737382757	1.65	2.360924	0.3341110871145047	2.5940739064078127	3.443437175533261	0.9101221054945778	0.09702836732102225
137	4.976288	5.765535144960629	1.8163314	2.5839900693632076	3.270668419623514	3.4942637242185635	0.6482422514585594	1.9258153894620886	1.5214895560613555	1.65	1.5055095	0.3262969232631237	2.3306561942068127	3.3629023374530997	0.6459594939302213	0.09702836732102225
138	4.965851	5.77101879056632	1.8163314	2.5863277620180942	3.276058133769149	3.4975871457977696	0.644918739234437	1.9200392552733938	1.515800583295769	1.65	1.7213575	0.3186655164618709	2.33769265488675	3.284251041837623	0.7363489213143529	0.09702836732102225
139	4.823059	5.776374185099483	1.8163314	2.588993845683963	3.2812015017739995	3.5008328394542323	0.6242129546961305	1.8629086701274444	1.4699063984408263	1.65	2.2192268	0.3112125924032191	2.666083665868875	3.2074392365436766	0.8323920458943881	0.09702836732102225
140	5.079132	5.781604328086126	1.8163314	2.5915595733116983	3.285355712434175	3.5040026230825	0.6551789853535087	1.959874714972348	1.545991522578513	1.65	1.9550737	0.30393397674680894	2.565727627735125	3.1324238997161635	0.7619958148021003	0.09702836732102225
141	5.161255	5.786712148899574	1.8163314	2.5941402887658622	3.2899597488314383	3.507098272060348	0.6635633710745816	1.9895820226699914	1.5687896742948686	1.65	0.98372895	0.29682559278142584	2.5807154541643125	3.0591630156917557	0.3811845833944644	0.09702836732102225
142	5.166321	5.791700508401204	1.8163314	2.596575534560545	3.2951592953604707	3.510121520243154	0.6621415749175822	1.989667056481613	1.5678516082835035	1.65	1.6837738	0.289883459141657	2.4352457946823125	2.9876155514661593	0.6914184020783317	0.09702836732102225
143	5.245453	5.79657220054279	1.8163314	2.599205392817827	3.3000954498173254	3.513074060935024	0.6700251801671457	2.0180986448218783	1.5894852014506833	1.65	0.88469976	0.28310368757795024	2.629858257282375	2.9177414337117544	0.33640587260461263	0.09702836732102225
144	5.316162	5.80132995393138	1.8163314	2.6016018716365936	3.3022450395554825	3.5159575478372003	0.6769848480734937	2.043418774922219	1.6098630009875379	1.65	0.62851423	0.2764824807788292	2.396478818766375	2.849501526332766	0.2622657147351087	0.09702836732102225
145	4.91803	5.805976433357577	1.8163314	2.6040922484125746	3.307542140703542	3.5187735959742885	0.6243049264337807	1.8885774066391947	1.4869137189919956	1.65	1.4622648	0.27001613024403925	2.4903767759810624	2.7828576085453447	0.5871660827923565	0.09702836732102225
146	4.598175	5.810514241288068	1.8163314	2.6067595524449465	3.3153971685021872	3.5215237825988286	0.5817321959756979	1.7639429169887875	1.3869152970609142	1.65	2.2198997	0.26370101420743886	2.667304032372	2.7177723534703357	0.8322634493280089	0.09702836732102225
147	5.0403137	5.814945919323256	1.8163314	2.609204417439599	3.3199836033931267	3.5242096480747005	0.6357025160194829	1.9317435180679186	1.518174281207825	1.65	1.5331571	0.2575335956084683	2.4448649946525	2.6542093072267003	0.6270927489115399	0.09702836732102225
148	5.0022583	5.8192739496207935	1.8163314	2.6118120953507833	3.3216284643379126	3.5268326967398753	0.6288346568329234	1.9152443277545257	1.505965629355338	1.65	1.135938	0.2515104201110619	2.6076779111840627	2.592132868513901	0.4356128659489772	0.09702836732102225
149	5.033264	5.823500756285824	1.8163314	2.614324937471585	3.3263495475657234	3.5293943977489843	0.6307399651510929	1.9252634161934417	1.513149501633006	1.65	1.4083823	0.2456281141688949	2.512842120802125	2.531508268671825	0.5604738494723356	0.09702836732102225
