# Supplementary material for: Warming proportional to cumulative carbon emissions not explained by heat and carbon sharing mixing processes
Source: Nat Commun. 2023 Oct 13;14:6466. doi: 10.1038/s41467-023-42111-x (PMC10576026; doi:10.1038/s41467-023-42111-x)
Supplement: Supplementary file 3 — Source Data [file 41467_2023_42111_MOESM3_ESM.zip › Source data/gillett23_figs2and3_data_NorESM2-MM.csv]

Year	Delta T	Delta T analytical	Delta C_A	Delta C_A + Delta C_O	E	E analytical	0.1*Delta T / Delta C_O	Delta T/(Delta C_A+DeltaC_O)	Delta T/E	TCRE	q	q analytical	f	f analytical	q/f	F_4CO2/f(0)
0	1.2902222	0.0	1.8163314	1.9167566661972	1.9430422956273825	0.0	1.2847585242494715	0.6731277844091291	0.6640216586495635	1.32	5.6242023	8.38	100.4252661972	100.4252661972	0.05600385704121875	0.08344513604320072
1	1.7603455	0.13081952737746652	1.8163314	1.9620488604475799	2.0099002899758984	0.09910570255868674	1.2080538966142884	0.897197564480024	0.8758372083251373	1.32	4.7352576	8.160746472115367	45.29219425038	97.79774902506522	0.10454908851187102	0.08344513604320072
2	2.5500793	0.2582163050062796	1.8163314	1.9905178049373105	2.0557694873151227	0.19561841288354523	1.4639944757002683	1.2811135571748566	1.2404500414263766	1.32	4.5877085	7.947229472809476	28.4689444897305	95.2389779638574	0.16114782460096033	0.08344513604320072
3	2.7868958	0.3822798853873311	1.8163314	2.012087094050952	2.093305639542966	0.2896059737782811	1.4236601215940834	1.3850770974044886	1.3313372396787653	1.32	2.1179185	7.739298912090834	21.5692891136415	92.74715434682844	0.09819139055556762	0.08344513604320072
4	2.703125	0.5030974779783406	1.8163314	2.031569902584567	2.1277357031131987	0.38113445301389426	1.2558742825010802	1.3305596802556878	1.2704232936660882	1.32	2.5418384	7.536808626908302	19.482808533615	90.32052656737704	0.13046570791530773	0.08344513604320072
5	2.8686829	0.620754010497023	1.8163314	2.0488077239128786	2.158825414992649	0.4702681897704718	1.2339677490784722	1.400171830594929	1.3288165135566987	1.32	2.6832078	7.33961627840699	17.2378213283115	87.9573888477714	0.15565817159930287	0.08344513604320072
6	2.9944763	0.735332188620311	1.8163314	2.063830163387636	2.1878365937132025	0.5570698398638722	1.2098954666974968	1.4509315599129275	1.3686928571192518	1.32	2.7822104	7.147583251872359	15.02243947475775	85.65608004008712	0.18520363185430552	0.08344513604320072
7	3.182495	0.8469125541216284	1.8163314	2.077679304539332	2.2151671231318426	0.6416004197891123	1.2177236021069946	1.5317547372370495	1.4366839792602337	1.32	2.6912968	6.9605745592921515	13.8491411516955	83.41498245851699	0.19432951014025204	0.08344513604320072
8	3.2468262	0.9555735414870479	1.8163314	2.0905621264576686	2.241186066732982	0.7239193496114001	1.1839760678226523	1.553087626903751	1.4487088868118647	1.32	3.0567143	6.7784587444677085	12.882821918337	81.23252074223241	0.2372705542090986	0.08344513604320072
9	3.544281	1.0613915330501646	1.8163314	2.1021072274853214	2.26563105903154	0.8040844947349731	1.2402312109625246	1.686060996088804	1.5643681223960635	1.32	2.5042322	6.601107790607925	11.5451010276525	79.10716074799662	0.21690864048738645	0.08344513604320072
10	3.723053	1.1644409126844175	1.8163314	2.112624269089182	2.2884548336303467	0.8821522065791041	1.2565449144829108	1.7622882748198045	1.6268850596493827	1.32	1.7779437	6.428397030340917	10.51704160386075	77.03740847175138	0.1690535986566446	0.08344513604320072
11	3.3088684	1.2647941180906117	1.8163314	2.123569364968447	2.3120273777800433	0.9581773621898576	1.0769725051859866	1.5581635630971207	1.4311545096754978	1.32	1.6439238	6.260205058080135	10.94509587926475	75.0218089984195	0.1501972917911873	0.08344513604320072
12	3.164795	1.3625216917163954	1.8163314	2.134072370631751	2.3356743253333176	1.0322134028154508	0.9960298527390328	1.4829838788166887	1.3549812521158577	1.32	2.4462144	6.096413644683322	10.503005663304	73.05894547918435	0.2329061333396653	0.08344513604320072
13	2.974884	1.4576923303434843	1.8163314	2.1434976412980413	2.358991914950878	1.1043123714723369	0.9092882020468215	1.3878643838402451	1.2610827592705303	1.32	3.4490616	5.936907654344321	9.4252706662905	71.14743813552775	0.36593767481839523	0.08344513604320072
14	3.1996765	1.5503729333774932	1.8163314	2.152114393269449	2.380775460976278	1.1745249495284038	0.9529001104306354	1.486759497394091	1.3439640008553317	1.32	3.5667882	5.781574963659322	8.616751971408	69.2859432893263	0.4139365051238556	0.08344513604320072
15	3.7033997	1.6406286498743072	1.8163314	2.160398556662182	2.4007891323902943	1.2429004923290208	1.0763595381000761	1.7142205760056057	1.5425759839707014	1.32	3.5595615	5.630306382810661	8.2841633927325	67.47315241832398	0.4296826755173965	0.08344513604320072
16	3.9645996	1.728522924336076	1.8163314	2.168108263710712	2.418977854915525	1.3094870638909668	1.1270211370794798	1.828598541748832	1.638956554033212	1.32	0.91547847	5.482995578812737	7.709707048530375	65.70779123631739	0.1187436127181762	0.08344513604320072
17	3.7623901	1.81411754130899	1.8163314	2.17563266242017	2.4375550504229597	1.3743314706886287	1.0471408064018928	1.729331518921707	1.5435098116310881	1.32	0.13170564	5.339539000766133	7.524398709457875	63.98861879740694	0.017503809517825278	0.08344513604320072
18	3.3676147	1.8974726688142136	1.8163314	2.1833231133179747	2.4577244711735715	1.4374792945562225	0.9176269174165057	1.5424261876548446	1.3702165501431098	1.32	1.440422	5.1998358070673785	7.6904508978045	62.31442662368422	0.18730007866205686	0.08344513604320072
19	3.1765747	1.9786469006424927	1.8163314	2.1911844978701382	2.477951752088753	1.4989749247291613	0.8474185554501468	1.449706635894387	1.2819356568801643	1.32	1.7407751	5.063787794523183	7.861384552163625	60.68403785574259	0.2214336541847839	0.08344513604320072
20	3.2276	2.0576972975421715	1.8163314	2.1984829458448116	2.4963534899569124	1.5588615890470996	0.8445864298471132	1.4681033135856232	1.2929259059829539	1.32	2.6213365	4.931299329319321	7.298447974673625	59.09630642541368	0.359163546717033	0.08344513604320072
21	3.4524841	2.1346794273295657	1.8163314	2.2050696469832975	2.51298498094027	1.6171813843405805	0.8881256623580215	1.565702986108686	1.3738578451700805	1.32	1.9271684	4.802277279795648	6.586701138486	57.55011625014838	0.29258475962007685	0.08344513604320072
22	3.3683777	2.2096474039499023	1.8163314	2.2119463072029264	2.5324378596772226	1.6739753060226532	0.8514284027773258	1.5228116860604501	1.3300929271276172	1.32	1.9637344	4.676630950979964	6.8766602196285	56.044380448475835	0.2855651327291445	0.08344513604320072
23	3.3670654	2.2826539255162546	1.8163314	2.218219925903692	2.5505126394172515	1.7292832769062534	0.8378107889784295	1.517913255745268	1.320152418635658	1.32	3.077422	4.554272020834758	6.2736187007655	54.57804057598933	0.49053378128236036	0.08344513604320072
24	3.366211	2.353750311353249	1.8163314	2.2244386152918048	2.5681163157754976	1.7831441752676132	0.8248349481135959	1.5132856057969557	1.310770433886481	1.32	1.937232	4.435114478171955	6.218689388113125	53.15006588132151	0.31151773253381365	0.08344513604320072
25	3.3150635	2.422986538071556	1.8163314	2.2303260311386017	2.5846393326948194	1.8355958621754216	0.8007503545263723	1.4863582410281648	1.282601960988545	1.32	0.906704	4.319074562192072	5.88741584679675	51.75945258158637	0.1540071284539171	0.08344513604320072
26	3.1791992	2.4904112746985256	1.8163314	2.2363627656068696	2.600750233571806	1.8866752081049438	0.7568956699594637	1.4215937001112062	1.2224162004145114	1.32	3.0556448	4.206070703605271	6.036734468268	50.405223156778476	0.5061751128291365	0.08344513604320072
27	3.5414734	2.5560719168896773	1.8163314	2.241707793382702	2.6147777119346465	1.9364181188558163	0.8325505231988007	1.5798104459135804	1.3544070582013552	1.32	1.5117068	4.096023467292901	5.3450277758325	49.08642566263338	0.28282487808692314	0.08344513604320072
28	2.8395386	2.6200146202450796	1.8163314	2.2474158543066522	2.6316828224010935	1.9848595607917268	0.6586965838946359	1.2634682490013727	1.078982068070047	1.32	1.1882519	3.9888554964692475	5.70806092395	47.802133061466414	0.2081708427468784	0.08344513604320072
29	2.9249573	2.682284332754042	1.8163314	2.253183588933757	2.648537641440677	2.0320335854197293	0.669553077559183	1.2981442301267436	1.1043668889672977	1.32	4.3619456	3.884491458304225	5.767734627104625	46.55144257051926	0.7562666993418088	0.08344513604320072
30	3.40802	2.742924826390936	1.8163314	2.25841816343297	2.6636279717530438	2.0779733533264664	0.7708939288448021	1.5090296716135139	1.2794654717821914	1.32	2.3767915	3.782857990968792	5.2345744992135	45.333475027356336	0.4540562900691325	0.08344513604320072
31	3.434784	2.801978727884326	1.8163314	2.2636521896301427	2.6792930705275912	2.1227111574881254	0.7678569865681516	1.5173638208562787	1.2819739554921168	1.32	1.8382803	3.6838836520658704	5.2340261971725	44.147374271864955	0.3512172562606982	0.08344513604320072
32	3.6753845	2.859487548681084	1.8163314	2.26887620684968	2.6937958394852832	2.166278445970518	0.8121592527091382	1.6199140836280452	1.3643886695536098	1.32	1.7894611	3.5874988684105036	5.224017219537375	42.99230654442465	0.3425450301296533	0.08344513604320072
33	3.6592407	2.9154917141265084	1.8163314	2.273942888009629	2.7083556219936917	2.208705844035234	0.7996391739578126	1.6092052012173295	1.3510931477907568	1.32	1.641781	3.493635887123972	5.066681159948625	41.86745989982289	0.3240347913460221	0.08344513604320072
34	3.4862366	2.970030591880985	1.8163314	2.2789490759718256	2.7223975702051786	2.250023175667413	0.753589141388092	1.529756241165226	1.2805758462394154	1.32	1.5763705	3.4022287280074694	5.00618796219675	40.772043636504925	0.3148843969862988	0.08344513604320072
35	3.347229	3.0231425195931543	1.8163314	2.2842286694215312	2.7377226832542703	2.290259484540268	0.7153769048587272	1.46536511370988	1.2226326005844657	1.32	2.7516804	3.3132131371618745	5.27959344970575	39.705287740756724	0.5211917168165418	0.08344513604320072
36	3.678772	3.07486483184904	1.8163314	2.289264796548861	2.751278966522936	2.329443054431091	0.7778625911177709	1.6069665589590663	1.3371133997747524	1.32	1.7828498	3.2265265418210087	5.036127127329375	38.6664423454303	0.3540120699080138	0.08344513604320072
37	3.2930298	3.12523388641609	1.8163314	2.2940793682331266	2.765712415704786	2.3676014291030985	0.6892817979603318	1.4354471910413908	1.190662400926847	1.32	2.2767406	3.1421080063666333	4.814571684265875	37.65477720283085	0.47288537803587194	0.08344513604320072
38	3.5704956	3.174285089800557	1.8163314	2.2988571839575505	2.7785404670813856	2.404761431667089	0.7399595470701023	1.553161123007231	1.285025590870463	1.32	2.8210566	3.059898189494267	4.777815724423875	36.66958117139523	0.5904490183588126	0.08344513604320072
39	3.6853333	3.222052922136214	1.8163314	2.3032373022082395	2.7916346599296054	2.4409491834365262	0.7568881862469156	1.600066675031615	1.3201345093079104	1.32	1.7184566	2.979839302499705	4.380118250689125	35.710161715800915	0.392331103313946	0.08344513604320072
40	3.5021362	3.2685709614218714	1.8163314	2.3079846792801497	2.804994392695048	2.476190122289297	0.712318289750121	1.517400120507321	1.2485359113691084	1.32	1.4185088	2.9018750686569432	4.747377071910375	34.77584442015412	0.2987984199685339	0.08344513604320072
41	3.4113464	3.313871907124754	1.8163314	2.312505156443329	2.8185584897608753	2.510509020549056	0.6875306062134515	1.4751735476316004	1.210315999451298	1.32	2.2976058	2.8259506836589123	4.52047716317925	33.86597251391475	0.5082662006700728	0.08344513604320072
42	3.751831	3.3579876031663156	1.8163314	2.316817333562517	2.8306876976431132	2.5439300023987244	0.7496376627373982	1.6193901005213887	1.3254132760075754	1.32	1.9834589	2.752012777093255	4.312177119187875	32.979906410225034	0.45996693127098476	0.08344513604320072
43	3.5514526	3.4009490603066608	1.8163314	2.3212587452755375	2.8426907827428325	2.5764765608383793	0.7033591406662143	1.5299684466227768	1.249327805288781	1.32	1.012424	2.680009374926037	4.441411713020625	32.11702325631728	0.2279509438832069	0.08344513604320072
44	3.310669	3.4427864779432955	1.8163314	2.3257620549637514	2.855367631942388	2.6081715741994667	0.6498762712950736	1.4234770656124145	1.159454533376632	1.32	1.6565428	2.609889862967037	4.503309688213875	31.27671649568478	0.36785006866186964	0.08344513604320072
45	3.3609924	3.483529265339547	1.8163314	2.330381811777155	2.8683419280961027	2.639037322226929	0.6538254526479484	1.4422496840024357	1.1717544546272156	1.32	3.434394	2.54160495129092	4.619756813403375	30.45839544170789	0.7434144309906536	0.08344513604320072
46	3.7369995	3.5232060622975556	1.8163314	2.334484995585562	2.8790327839123475	2.669095501740572	0.7212146250757153	1.6007811225110886	1.298005195564499	1.32	2.3113856	2.4751066395892978	4.10318380840725	29.66148486243584	0.5633151570800576	0.08344513604320072
47	3.749054	3.5618447592903837	1.8163314	2.3386825785643355	2.8912864780532965	2.6983672418866544	0.7177267150774449	1.603062334940548	1.2966732918151935	1.32	1.2888957	2.4103481834293174	4.197582978773625	28.885424576232296	0.30705664014782263	0.08344513604320072
48	3.5223694	3.599472517067395	1.8163314	2.3430607427493877	2.9035039615779814	2.7268731189904507	0.6687247318290243	1.5033197050761973	1.2131443357326455	1.32	1.2222804	2.347284061395046	4.378164185052	28.129669058000268	0.2791764610571655	0.08344513604320072
49	3.683838	3.636115785746674	1.8163314	2.3474267427155984	2.91605651336746	2.754633171020208	0.6936302381769698	1.5693089899637878	1.2632944093291618	1.32	1.950408	2.285869943088574	4.36599996621075	27.393687055709837	0.4467265224386424	0.08344513604320072
50	3.7072754	3.6718003234079157	1.8163314	2.351533029953004	2.9272111296572194	2.7816669116726636	0.6926876121342409	1.5765355380524215	1.266487187433975	1.32	1.0852596	2.226062657968334	4.1062872374055	26.676961216959008	0.2642921680890572	0.08344513604320072
51	3.2535706	3.7065512141988517	1.8163314	2.3557285286937133	2.9386028308619676	2.8079933440900393	0.6031864805287283	1.3811313642513718	1.107182815748622	1.32	2.3319652	2.167820165002725	4.1954987407095	25.978987725305092	0.5558255054223258	0.08344513604320072
52	3.4801636	3.7403928859679443	1.8163314	2.3599570350200603	2.949106582058263	2.83363097421814	0.6401765019948571	1.4746724294449571	1.1800738553809227	1.32	3.2935576	2.1111015231177257	4.22850632634675	25.299275946111212	0.7788938669357213	0.08344513604320072
53	3.727234	3.773349127435738	1.8163314	2.363902418783069	2.959811105979343	2.858597823814953	0.6806850178086886	1.576729164919388	1.259280999111422	1.32	0.92952585	2.055866862417703	3.945383763008625	24.637348081658732	0.23559833669882144	0.08344513604320072
54	3.4773254	3.8054431049169413	1.8163314	2.3677070765374815	2.971658017449384	2.8829114431188945	0.6306635543464605	1.4686468076694443	1.1701633966743463	1.32	2.7176192	2.0020773561592073	3.8046577544128124	23.99273883528339	0.7142874224435312	0.08344513604320072
55	3.416565	3.8366973786049923	1.8163314	2.371943679687403	2.982680425888739	2.9065889231856006	0.6149189041193377	1.4404072789184088	1.145467986362712	1.32	2.462484	1.9496951934580327	4.236603149921625	23.36499508429884	0.581240157683782	0.08344513604320072
56	3.6148682	3.8671339184305653	1.8163314	2.375486981039581	2.9928522571192793	2.9296469079019434	0.6464870040895849	1.5217377291120873	1.2078338165419271	1.32	1.2675825	1.898683552710373	3.543301352178	22.753675561477877	0.357740539049707	0.08344513604320072
57	3.5200806	3.89677411950514	1.8163314	2.379205401533416	3.00339487489312	2.9521016056857126	0.6253762932408725	1.479519407671793	1.172033885997597	1.32	2.1940947	1.8490065757093852	3.7184204938348127	22.158350544867332	0.590060930853782	0.08344513604320072
58	3.5846558	3.925638817160525	1.8163314	2.3830415824640285	3.0135616930059883	2.9739688008791862	0.6325377366845322	1.5042355064624053	1.1895080064357677	1.32	2.1799417	1.8006293424389594	3.836180930612625	21.578601555718578	0.5682583000216294	0.08344513604320072
59	3.5620117	3.9537483015948767	1.8163314	2.386806549708602	3.0241363255541716	2.995263864844604	0.6243938444241557	1.4923755422008855	1.1778608287763823	1.32	1.279528	1.7535178465269865	3.7649672445735	21.014021064321422	0.3398510368600525	0.08344513604320072
60	3.3773499	3.9811223321355227	1.8163314	2.3907147724487054	3.0339524243867473	3.0160017667693357	0.5879957560605109	1.4126946018141477	1.113184843100593	1.32	1.2000262	1.7076389713408642	3.9082227401030627	20.464212203534494	0.30705162789326634	0.08344513604320072
61	3.3747559	4.007780151128619	1.8163314	2.394492845936445	3.043448133867982	3.0361970841883483	0.58370475636073	1.4093823103719447	1.1088593302511622	1.32	2.5105963	1.6629604667084332	3.7780734877396873	19.92878848981078	0.6645175864039657	0.08344513604320072
62	3.524231	4.0337404974653985	1.8163314	2.397918144011238	3.052441523485361	3.055864013231363	0.6059682400469485	1.4697044458473114	1.1545613339079424	1.32	1.6751306	1.619450926247992	3.425298074793	19.407373551522277	0.4890466666317396	0.08344513604320072
63	3.6534119	4.059021619754511	1.8163314	2.4014912011037652	3.061516746196205	3.075016378601903	0.6243443001968146	1.5213097027193796	1.1933339478784732	1.32	2.201587	1.5770797652914392	3.573057092527125	18.899600864392657	0.6161633874674792	0.08344513604320072
64	3.7098389	4.083641289149737	1.8163314	2.405286200705095	3.0714969670657424	3.0936676432952557	0.6299021355706907	1.5423689979595705	1.2078276185737462	1.32	0.71124005	1.535817199385041	3.79499960133	18.405113493852138	0.18741505346340956	0.08344513604320072
65	3.5212708	4.107616811842068	1.8163314	2.409054331287568	3.0817513584323364	3.111830918062173	0.5940837727171939	1.4616817504780437	1.1426200047963535	1.32	2.125273	1.495634223352694	3.7681305824728124	17.923563844133266	0.5640125634601479	0.08344513604320072
66	3.5191345	4.130965041224952	1.8163314	2.412823590524152	3.0903014668053554	3.1295189706249635	0.589971600196815	1.4585129784477497	1.138767385410567	1.32	1.8377827	1.456502590906981	3.7692592365841877	17.45461341393139	0.48757133039711237	0.08344513604320072
67	3.6656494	4.153702389741241	1.8163314	2.4163932463689464	3.099006209420487	3.1467442346524557	0.6108786013048203	1.5169920788227578	1.1828467471021864	1.32	0.50607127	1.41839479479368	3.569655844794375	16.997932558458015	0.14177032507214377	0.08344513604320072
68	3.2478027	4.175844840420187	1.8163314	2.420145838604101	3.109068449027121	3.1635188185001417	0.5378809327387525	1.341986372295761	1.0446224609147126	1.32	2.6128254	1.3812840474557664	3.7525922351544376	16.553200257719713	0.6962721313548812	0.08344513604320072
69	3.4630432	4.197407958112573	1.8163314	2.4240332554512882	3.1179799752267767	3.1798545137216467	0.5698589171360876	1.4286285904299203	1.110668843419609	1.32	1.9052439	1.3451442622033272	3.8874168471875623	16.120103890859824	0.4901053703501291	0.08344513604320072
70	3.5908813	4.218406900431899	1.8163314	2.4273589994782983	3.1267342378492184	3.1957628033574994	0.587679075498747	1.4793367394060881	1.1484446948475875	1.32	2.034763	1.309950034876137	3.3257440270096876	15.698339016404232	0.6118219205200227	0.08344513604320072
71	3.4470215	4.238856428409297	1.8163314	2.4308817153431472	3.1362240947485507	3.211254870007043	0.5609014263462352	1.4180128397931582	1.0990992289571602	1.32	2.4493904	1.2756766259860186	3.522715864849125	15.287609158256785	0.6953130781332143	0.08344513604320072
72	3.8712769	4.2587709168696755	1.8163314	2.434659227215757	3.1438423090713017	3.226341603689148	0.6260880854902754	1.5900692845199078	1.2313839165210338	1.32	1.966113	1.2422999433264243	3.7775118726095624	14.887625597293871	0.5204783036056023	0.08344513604320072
73	3.8205261	4.278164364536384	1.8163314	2.4380753007990186	3.151623860944911	3.2410336094972605	0.6144855008850142	1.567025481860545	1.2122405120709472	1.32	0.017749906	1.209796525037021	3.4160735832615	14.498107168411737	0.005195996266946901	0.08344513604320072
74	3.3589783	4.297050403871496	1.8163314	2.441717227241205	3.1609501771455064	3.255341215054164	0.5371049558801162	1.3756622732598505	1.0626482808146307	1.32	1.3974962	1.1781435231113724	3.6419264421868127	14.118780062883843	0.3837244506812646	0.08344513604320072
75	3.4221191	4.315442310658638	1.8163314	2.44532478890228	3.170100896905546	3.269274477771696	0.5440628154450535	1.399453829673566	1.0794984929235087	1.32	3.542282	1.1473186873361216	3.607561661074875	13.749377635889271	0.9819047981114098	0.08344513604320072
76	3.8221436	4.333353013335088	1.8163314	2.4488102167767996	3.177496578259337	3.282843191920522	0.6043117102586418	1.5608165665521947	1.2028788892610882	1.32	2.6713583	1.1173003496503924	3.4854278745195	13.389640219077004	0.7664362721341235	0.08344513604320072
77	3.854309	4.3507951020797115	1.8163314	2.452043397607049	3.185916834952189	3.296056895514933	0.6062979928866633	1.5718763729029728	1.2097958866177032	1.32	0.7064407	1.088067408914404	3.233180830249125	13.03931493803421	0.21849711608154387	0.08344513604320072
78	3.6180115	4.367780837663125	1.8163314	2.455606841663073	3.194752618796655	3.3089248770175193	0.5659550232677686	1.473367565696737	1.1324856432771768	1.32	1.7868371	1.0595993160766024	3.563444056024125	12.698155534530292	0.5014354295704337	0.08344513604320072
79	3.7177734	4.3843221600663025	1.8163314	2.458865096710534	3.2025030182882506	3.321456181868411	0.5786114341602979	1.5119875598192156	1.160896154123584	1.32	1.3875415	1.0318760597288772	3.2582550474613123	12.365922193411734	0.4258541803219457	0.08344513604320072
80	3.5792847	4.400430696873684	1.8163314	2.4622780806709637	3.2110404321377115	3.3336596188437	0.5541145693713978	1.4536476184661504	1.1146806599336043	1.32	2.1962774	1.004878152039706	3.41298396042975	12.042381374026002	0.6435065049977783	0.08344513604320072
81	3.7463684	4.416117771446689	1.8163314	2.4654852107442595	3.2179750070069595	3.3455437662474914	0.5771156767774167	1.5195258085008765	1.1642005920013732	1.32	2.8270867	0.9785866150553508	3.20713007329575	11.727305646056145	0.8815004762756028	0.08344513604320072
82	3.6670532	4.431394410883377	1.8163314	2.4689283779431226	3.2263150493793686	3.3571169779419523	0.5619169788702045	1.485281329104934	1.1366072954845696	1.32	1.9629635	0.95298296735946	3.443167198863	11.420473529650517	0.5701040200789912	0.08344513604320072
83	3.8397522	4.446271353769862	1.8163314	2.472108872716237	3.233791672096192	3.3683873892195924	0.5855267002938256	1.5532294065377006	1.1873839092351426	1.32	1.0249723	0.9280492110817119	3.1804947731143125	11.121669339735366	0.3222681981015559	0.08344513604320072
84	3.5743713	4.460759057728899	1.8163314	2.4751382999224307	3.2406537014774104	3.379362922521894	0.5425522013068591	1.4441097444949413	1.102978493586363	1.32	0.17508009	0.9037678192463641	3.0294272061939376	10.83068303440084	0.05779313343565993	0.08344513604320072
85	3.168213	4.474867706770997	1.8163314	2.478706009837365	3.248129378471829	3.390051293008331	0.478311342791793	1.2781721099844654	0.9753961500497779	1.32	1.8568298	0.8801217234518094	3.5677099149339373	10.547310067253747	0.5204542428425502	0.08344513604320072
86	3.2213135	4.488607218453169	1.8163314	2.4821678890760706	3.256895959153253	3.400460013979674	0.4837994807152228	1.2977822695795003	0.9890747254327388	1.32	2.893231	0.8570943018724879	3.4618792387055626	10.2713512436334	0.8357399884784523	0.08344513604320072
87	3.3564758	4.50198725085041	1.8163314	2.485355284467048	3.2644353693568537	3.4105964021594017	0.5016974592397299	1.350501415654896	1.0281949097798817	1.32	3.3767176	0.8346693675747126	3.1873953909774375	10.002612580589389	1.0593971419430186	0.08344513604320072
88	3.6683044	4.515017209344751	1.8163314	2.488377522358576	3.2714887933777237	3.4204675828369324	0.5458411738892709	1.4741752046861527	1.1212951274003753	1.32	2.2430491	0.8128311571381978	3.02223789152775	9.740905170522865	0.742181530789757	0.08344513604320072
89	3.6098022	4.527706253236696	1.8163314	2.491599932653184	3.2789521251939036	3.4300804948762846	0.5345728508791234	1.4487888680627177	1.1009011746032373	1.32	2.7475357	0.7915643195752982	3.2224102946083124	9.48604504839556	0.8526337289089291	0.08344513604320072
90	3.864624	4.540063302183677	1.8163314	2.494875788097546	3.2862158861614006	3.439441895593695	0.5695462362120267	1.549024621536148	1.1760103892479605	1.32	3.16568	0.7708539055401571	3.2758554443619374	9.237853062413071	0.9663674070505964	0.08344513604320072
91	4.4279785	4.552097042470054	1.8163314	2.497845051728213	3.291812049092023	3.448558365507617	0.6497270457306807	1.7727194537392794	1.3451492520195265	1.32	0.8743522	0.7506853568201896	2.96926363066725	8.996154748091598	0.2944676948486711	0.08344513604320072
92	4.3091736	4.563815933113061	1.8163314	2.501016934904973	3.2979858166658866	3.4574363129644405	0.6293653603449417	1.7229685748401795	1.3066076761787755	1.32	0.04395624	0.731044496102509	3.1718831767599376	8.760780205619618	0.013858088815662644	0.08344513604320072
93	4.137512	4.575228211809008	1.8163314	2.5043906250363115	3.3051863996293247	3.466081978643188	0.6013308239291314	1.652103376233993	1.2518241656492566	1.32	1.5368421	0.7119175170081035	3.373690131338625	8.531563980428215	0.4555374228050498	0.08344513604320072
94	4.103058	4.586341900723893	1.8163314	2.5074837822466858	3.310686020475309	3.4745014399423435	0.5936545929264647	1.636324785180392	1.2393376587064746	1.32	0.9968914	0.6932909743867555	3.093157210374	8.308344946886168	0.3222892700096055	0.08344513604320072
95	4.0823975	4.597164812132525	1.8163314	2.5105715656532883	3.3166494212713644	3.4827006152519133	0.5880382125537084	1.6260828875735311	1.2308800064170191	1.32	2.4453375	0.6751517748658877	3.0877834066025627	8.090966195038046	0.7919394633451219	0.08344513604320072
96	4.046112	4.607704553910092	1.8163314	2.5134065985836207	3.323922163396708	3.4906852681137064	0.5804412592455055	1.6098119829982858	1.2172703997412992	1.32	0.49647728	0.6574871676466852	2.8350329303323125	7.87927492030566	0.17512222548632334	0.08344513604320072
97	3.4933167	4.617968534880055	1.8163314	2.5166469840139345	3.3312331338109358	3.498461011272769	0.4988203504437675	1.3880836973086101	1.048655710984198	1.32	3.1084735	0.6402847355410276	3.2403854303139377	7.673122316075357	0.9592912961132711	0.08344513604320072
98	4.018585	4.627963970022118	1.8163314	2.519683605712107	3.336668100872278	3.5060333106228163	0.571347494532916	1.5948769107232423	1.2043706726562282	1.32	2.1788807	0.6235323862429308	3.0366216981725627	7.4723634690956615	0.717534453777884	0.08344513604320072
99	3.9013367	4.637697885543936	1.8163314	2.522712355429988	3.3443721885645044	3.513407489048437	0.5522992430546285	1.5464849417035123	1.1665378283140295	1.32	1.9357237	0.6072183438283623	3.0287497178806877	7.276857257611717	0.6391164152483656	0.08344513604320072
100	3.7077637	4.6471771238201365	1.8163314	2.525636905571597	3.350466631576049	3.52058873016677	0.5227315511793588	1.4680509552642393	1.106640978582401	1.32	1.897679	0.5913311404774513	2.9245501416088127	7.086466252164906	0.6488789315975495	0.08344513604320072
101	4.0054626	4.656408348202098	1.8163314	2.5286612126623282	3.356777134190235	3.5275820819712864	0.5623045077271134	1.5840250273254994	1.1932465237822898	1.32	1.9649277	0.5758596084132838	3.0243070907319374	6.901056618987992	0.6497116907741983	0.08344513604320072
102	4.0812073	4.665398047701907	1.8163314	2.531525382767443	3.362501570706886	3.5343924603802326	0.5706434021715892	1.612153408838857	1.2137413736680123	1.32	0.7368274	0.560792872051604	2.8641701051145	6.720498025927761	0.2572568480443597	0.08344513604320072
103	3.439331	4.67415254155375	1.8163314	2.534637011642439	3.3689576255710145	3.541024652692235	0.47881166441444184	1.3569323886968814	1.0208887842881542	1.32	1.3492545	0.5461203403559153	3.11162887499625	6.5446635508291475	0.4336167785904845	0.08344513604320072
104	3.6289673	4.682677983655967	1.8163314	2.5380580744291197	3.374472839002829	3.5474833209514904	0.5028173980166019	1.429820429137543	1.0754175417303478	1.32	3.414562	0.531831699392599	3.4210627866804373	6.373429592316349	0.998099771865477	0.08344513604320072
105	4.1352844	4.690980366896885	1.8163314	2.540728238803344	3.378415076685646	3.5537730052249135	0.5708589825791266	1.6275980880882406	1.2240308931740256	1.32	2.4108706	0.5179169050808201	2.670164374224375	6.206675782908272	0.902892187213491	0.08344513604320072
106	4.0632324	4.699065527367467	1.8163314	2.5433887070575274	3.384848575478716	3.5598981267935357	0.5588599939005223	1.5975664319811325	1.2004177827365115	1.32	0.31880352	0.5043661761321254	2.6604682541836877	6.044284904407226	0.11982985269950625	0.08344513604320072
107	3.6154785	4.706939148463742	1.8163314	2.5463415840012527	3.391217823084822	3.5658629912604107	0.4952641202631216	1.4198717636082958	1.0661298401457975	1.32	2.2490237	0.4911699871747687	2.9528769437251876	5.8861428055013665	0.7616381308058622	0.08344513604320072
108	3.9760437	4.714606764881904	1.8163314	2.549443928722355	3.3963635788168602	3.5716717915772	0.5423510778217357	1.5595729156375113	1.170676698446092	1.32	3.21342	0.47831906205792873	3.102344721102375	5.732138321522973	1.035803626975329	0.08344513604320072
109	4.2863464	4.7220737665088794	1.8163314	2.552213357954482	3.4009903309189826	3.577328610991575	0.5824774461737796	1.679462425109414	1.2603230290245078	1.32	-0.29712984	0.46580436733111835	2.76942923212725	5.582163196306192	-0.10728919743166943	0.08344513604320072
110	3.8630066	4.729345402211101	1.8163314	2.5552817954702767	3.4076280825769505	3.582837425917501	0.5227694058325	1.5117732215072284	1.1336350382684819	1.32	1.4528099	0.4536171058941952	3.0684375157944377	5.436112006089261	0.47346896339571565	0.08344513604320072
111	3.953247	4.736426783524157	1.8163314	2.558080695937108	3.413519363164213	3.588202108730422	0.5329626993872727	1.5453957635469735	1.1581147343040055	1.32	1.1673455	0.4417487108135126	2.798900466831	5.2938820854077475	0.4170728961848124	0.08344513604320072
112	3.9533997	4.743322888245903	1.8163314	2.560990484328264	3.4181010572394612	3.5934264304893206	0.5309006149799913	1.543699471901819	1.1566070142455014	1.32	2.487394	0.43019083929986673	2.9097883911560625	5.15537345492673	0.8548367647720659	0.08344513604320072
113	4.313446	4.75003856393556	1.8163314	2.5639023298382284	3.4221922452149505	3.598514063587545	0.5769948874089164	1.6823753365027894	1.2604335863811018	1.32	1.6946105	0.418935366844002	2.9118455099645626	5.020488751161162	0.5819712861464478	0.08344513604320072
114	4.1484375	4.756578531321268	1.8163314	2.5665920454699878	3.4280449974757463	3.603468584334294	0.5529328407464693	1.616321342272511	1.2101467463393034	1.32	-0.06960952	0.4079743815055544	2.6897156317591877	4.889133158035003	-0.025879881872118753	0.08344513604320072
115	3.7104187	4.7629473876184845	1.8163314	2.569612348032819	3.435528692647898	3.608293475468549	0.49256770808575145	1.4439604884419266	1.0800138881425287	1.32	2.6300313	0.3973001783514202	3.020302562830875	4.761214340231074	0.870784066351849	0.08344513604320072
116	4.023926	4.769149609761553	1.8163314	2.5724658982374304	3.439654749822654	3.6129921286072375	0.5321706377145704	1.564229008441691	1.1698632781262335	1.32	1.5618223	0.3869052540396371	2.85355020461175	4.636642378284707	0.547326026598296	0.08344513604320072
117	4.089325	4.775189557550733	1.8163314	2.5750607203887546	3.4453576336807052	3.617567846629343	0.5389702020579096	1.5880499122966365	1.1869087003322827	1.32	0.9890989	0.37678230154497233	2.594822151324375	4.515329705375599	0.3811817723277109	0.08344513604320072
118	3.4888	4.781071476716879	1.8163314	2.577881941728736	3.4518992717382737	3.6220238459976355	0.45811799186807406	1.3533591249289425	1.0106899924316937	1.32	2.4574478	0.3669242050225108	2.8212213399811876	4.397191045773464	0.8710581238103342	0.08344513604320072
119	3.8526917	4.786799501905948	1.8163314	2.580818868358996	3.455897345749575	3.6263632590196577	0.503957462986357	1.492817530755401	1.114816577271622	1.32	2.4569004	0.3573240348056314	2.93692663026	4.282143354894163	0.8365548982006981	0.08344513604320072
120	4.210907	4.792377659585409	1.8163314	2.583402485080435	3.459942383901613	3.6305891360495526	0.5489591596299476	1.6299848772076904	1.2170454057311308	1.32	1.1139957	0.34797504253485495	2.5836167214388124	4.1701057609242005	0.43117683131106815	0.08344513604320072
121	3.9643555	4.797809870874617	1.8163314	2.5859745063477844	3.464996082334278	3.6347044476322856	0.5150901029390363	1.5330218681656405	1.1441154259774275	1.32	1.9798487	0.3388706564141423	2.572021267349625	4.0609995079725705	0.769763752585611	0.08344513604320072
122	3.987976	4.803099954301131	1.8163314	2.588915668512696	3.4708710428000433	3.638712086591766	0.5161865490603393	1.5404040087987103	1.1489842247211652	1.32	2.1912532	0.33000447659130433	2.94116216491125	3.9547479007099513	0.7450297067650258	0.08344513604320072
123	4.249298	4.808251628484917	1.8163314	2.591338940169865	3.4751663200620113	3.642614870064331	0.5482911940149344	1.639807911590515	1.2227610722318751	1.32	1.882025	0.32137027065927976	2.423271657169125	3.8512762504563702	0.7766463152677715	0.08344513604320072
124	4.081604	4.813268514752317	1.8163314	2.5939897897171558	3.4796566938652918	3.646415541479028	0.5248582228233635	1.5734849921484468	1.1729904306658194	1.32	0.6615	0.31296196927511677	2.650849547290875	3.7505118226794187	0.2495426335258667	0.08344513604320072
125	3.8660889	4.818154139681636	1.8163314	2.5968012471389574	3.486020478420621	3.6501167724860877	0.49535403338896317	1.4887888980517814	1.109026436052112	1.32	2.4153404	0.30477366189357835	2.8114574218014377	3.6523837858661135	0.8591061720708394	0.08344513604320072
126	4.0372925	4.8229119375821154	1.8163314	2.599625219850691	3.4902750891260856	3.6537211648349364	0.5154250395130561	1.5530286633781123	1.156726154063584	1.32	1.6632245	0.29679959261237476	2.8239727117336875	3.556823161732488	0.5889661935413585	0.08344513604320072
127	4.14682	4.827545252908055	1.8163314	2.6025335839878494	3.4956480849902443	3.657231252203072	0.5274495737630085	1.5933781196418695	1.1862807604018148	1.32	-0.0007745607	0.2890341561260998	2.908364137158375	3.4637627767358747	-0.0002663217852075711	0.08344513604320072
128	3.822998	4.832057342609769	1.8163314	2.605302402790186	3.501381139759794	3.660649501977098	0.48455494984670083	1.4673912873917074	1.0918542981405532	1.32	0.8890616	0.28147189378602744	2.768818802337	3.3731372148558245	0.3210978013518908	0.08344513604320072
129	3.830597	4.836451378423029	1.8163314	2.6082989710735713	3.5067501552568427	3.6639783169871443	0.4836810323730128	1.4686188072418163	1.0923495413797346	1.32	2.2692475	0.27410748976300175	2.99656828338525	3.284882771610468	0.7572821031554402	0.08344513604320072
130	3.9733276	4.840730449098617	1.8163314	2.610728538835742	3.511066520821793	3.6672200371959223	0.5001689259029818	1.5219229336232178	1.1316583189625131	1.32	2.2310448	0.26693576731071794	2.4295677621705	3.1989374092759766	0.9182887606699076	0.08344513604320072
131	3.8595276	4.844897562573525	1.8163314	2.61320118602855	3.5159223500157957	3.67037694134358	0.48433604279637554	1.4769347299111697	1.0977283351759135	1.32	1.6318231	0.25995168512677197	2.4726471928081875	3.1152407132776596	0.6599498172011615	0.08344513604320072
132	3.7473755	4.84895564808537	1.8163314	2.616112801764458	3.521429025073245	3.673451248549523	0.4685499662800213	1.4324212188992014	1.064163287574227	1.32	2.1036227	0.2531503338089199	2.9116157359078123	3.0337338497220543	0.7224932359716515	0.08344513604320072
133	4.1136475	4.852907558231472	1.8163314	2.618745004111581	3.5248212052979726	3.676445119872327	0.5126592370641648	1.5708468959287123	1.1670513825650202	1.32	1.4676249	0.2465269324040538	2.632202347123125	2.954359524040123	0.5575653803094833	0.08344513604320072
134	4.2986755	4.856756070974063	1.8163314	2.6213467374819324	3.5284358072410775	3.6793606598288355	0.5339867872027786	1.6398729231977476	1.2182949533296332	1.32	1.6724205	0.24007682504747077	2.6017333703510626	2.8770619407125135	0.6428101052812025	0.08344513604320072
135	4.145508	4.860503891593035	1.8163314	2.6237153226670564	3.532481277328896	3.682199917873512	0.5134493883413006	1.5800143318467998	1.1735399247847245	1.32	1.372686	0.2337954776900722	2.3685851851239375	2.801786764048572	0.5795383831249892	0.08344513604320072
136	4.0662537	4.864153654587594	1.8163314	2.6261544600749205	3.538082024399873	3.684964889839087	0.5021163094235902	1.5483680506718445	1.1492819086915007	1.32	2.0117402	0.22767847491119142	2.4391374078645	2.728481079991518	0.824775267348889	0.08344513604320072
137	4.0863953	4.867707925528157	1.8163314	2.6288504392685743	3.542437316944347	3.687657519339512	0.5029291704167853	1.5544418969718314	1.1535547133397799	1.32	1.9534291	0.22172151681481048	2.6959791936538124	2.657093358922947	0.724571282855561	0.08344513604320072
138	4.500458	4.871169202859795	1.8163314	2.631224459645603	3.545585128946545	3.690279699136208	0.5522758735519386	1.7104043507858075	1.2693131316830177	1.32	1.917704	0.21592041600698486	2.3740203770285624	2.587573419440527	0.8077875003618115	0.08344513604320072
139	3.9846191	4.8745399196585035	1.8163314	2.6338083855265557	3.550356531213552	3.692833272468563	0.4874289076234255	1.5128735873579457	1.1223152113297794	1.32	0.6371228	0.2102710946523489	2.5839258809529375	2.5198723930833857	0.24657162753134584	0.08344513604320072
140	4.0174255	4.877822445341506	1.8163314	2.636347112483775	3.5546966076367728	3.695320034349626	0.4899205559050633	1.5238606168686368	1.130173958722242	1.32	1.6023452	0.2047695816076363	2.5387269572188127	2.4539426899804466	0.6311609145831765	0.08344513604320072
141	3.9696655	4.881019087332818	1.8163314	2.6389867861858227	3.5589997504690265	3.6977417328278923	0.48254294495642863	1.5042385009745283	1.1153879757425111	1.32	2.1812944	0.19941200963019787	2.6396737020478125	2.3897379653975217	0.8263500293733027	0.08344513604320072
142	4.2809143	4.88413209268523	1.8163314	2.6414429902343293	3.56179304815928	3.700100070216083	0.5188285266269084	1.6206726105645968	1.2018986641722444	1.32	1.3131336	0.19419461265955518	2.4562040485066876	2.3272130871596626	0.5346190998147388	0.08344513604320072
143	4.300812	4.887163649659856	1.8163314	2.643897423395444	3.566419363641387	3.70239670428777	0.5196940964217217	1.6266938836283509	1.2059186901640497	1.32	0.94314146	0.18911372317008054	2.454433161114375	2.266324103925886	0.3842603968039981	0.08344513604320072
144	4.273224	4.890115889264355	1.8163314	2.646601806599877	3.571219026145065	3.7046332494426935	0.5146785725451578	1.614607783572471	1.1965728916845058	1.32	1.4536289	0.18416576959293998	2.7043832044333125	2.207028214293938	0.5375084770841603	0.08344513604320072
145	4.36084	4.892990886750902	1.8163314	2.6491367255205285	3.575430398402438	3.706811277841592	0.5236325597491037	1.646136192873601	1.2196685036012715	1.32	1.9582055	0.17934727380548882	2.5349189206516876	2.149283736713404	0.7724923450406262	0.08344513604320072
146	4.284149	4.895790663074967	1.8163314	2.651445510528151	3.5799240558544976	3.708932320511339	0.513001650422653	1.61577869615299	1.1967150987227535	1.32	0.029635508	0.17465484868635456	2.308785007622625	2.0930500801860195	0.012835975422387385	0.08344513604320072
147	3.762909	4.898517186315938	1.8163314	2.6539955777719175	3.5860529437722275	3.710997868421165	0.4492144985303948	1.4178278845158863	1.0493177302587757	1.32	1.446326	0.17008519573448824	2.5500672437664376	2.0382877157325594	0.567171717104818	0.08344513604320072
148	3.9884644	4.901172373060555	1.8163314	2.656745467826906	3.5901696757443986	3.7130093735307237	0.4745832451117686	1.5012594935303034	1.1109403498155745	1.32	3.3522215	0.1656351027505103	2.749890054988125	1.9849581486062733	1.2190383695056903	0.08344513604320072
149	4.3205566	4.903758089750166	1.8163314	2.6591373058014187	3.593090660936586	3.714968249810732	0.5126395782094824	1.6247963695589829	1.2024624615229693	1.32	-0.14622076	0.1613014415787223	2.391837974512875	1.9330238912333284	-0.061133220609184094	0.08344513604320072
