# Supplementary material for: Warming proportional to cumulative carbon emissions not explained by heat and carbon sharing mixing processes
Source: Nat Commun. 2023 Oct 13;14:6466. doi: 10.1038/s41467-023-42111-x (PMC10576026; doi:10.1038/s41467-023-42111-x)
Supplement: Supplementary file 3 — Source Data [file 41467_2023_42111_MOESM3_ESM.zip › Source data/gillett23_supp_figs1and2_data_CanESM5.csv]

Year	Delta T	Delta C_A	Delta C_A + Delta C_O	E	0.1*Delta T / Delta C_O	Delta T/(Delta C_A+DeltaC_O)	Delta T/E	TCRE	q	f	q/f
0	0.05999755859375	-1.0538497008383272e-05	3.911629807359021e-06	0.0006359882564359215	415.2043740431905	15338.250690511533	94.33752586875794	2.09	0.11877186023007254	0.014450126815742294	8.219433763078106
1	0.1142578125	0.006043766043148935	0.006498115388905281	0.007925000774899976	25.14756840021359	17.583223082661924	14.417388180185016	2.09	0.05950459742601059	0.4398992189406035	0.13526870443033243
2	0.118499755859375	0.012158573954366148	0.013395016853645981	0.014455009959813067	9.583924654215343	8.846555189448726	8.19783287516375	2.09	-0.17112721674187806	0.7820935535234883	-0.21880658134939948
3	-0.075408935546875	0.018334629130549725	0.02054906274075588	0.022128019167763746	-3.40533738285587	-3.669701946907441	-3.4078484375470564	2.09	-0.19183811287901195	0.9779907109263201	-0.19615535274083465
4	0.1861572265625	0.024572427500970658	0.027967013240568897	0.030861423522996957	5.483945342459734	6.656314171313105	6.032036287107156	2.09	0.0787850959108567	1.180152129392086	0.06675842372240609
5	-0.001251220703125	0.03087258897721767	0.03557907338035385	0.04110226121772763	-0.02658503876675436	-0.03516732124383831	-0.030441651287675182	2.09	0.2968111518257283	1.3118986635379366	0.22624548684674023
6	0.037109375	0.03723573347087949	0.04322172265219638	0.05023768751169608	0.6199372213338367	0.8585815817342077	0.7386760187032969	2.09	0.6661508727985258	1.279504778180713	0.5206317976754291
7	0.009124755859375	0.04366241890238598	0.05129153575365458	0.06104640801677834	0.11960435312847115	0.17789983718170985	0.14947244491219042	2.09	-0.17242118953805136	1.6431276699517148	-0.10493474894931211
8	0.156890869140625	0.05015357513912022	0.05981568067846742	0.07153609729673682	1.623775154408271	2.6229053546004857	2.1931706518714673	2.09	0.2654580839584395	2.032988688078592	0.1305752882517649
9	0.419586181640625	0.05670951213687658	0.06843711983247953	0.08092185300862823	3.57776447278281	6.130973697719726	5.185078764766879	2.09	-0.14109946177994903	2.065502156255754	-0.06831242531149304
10	0.245635986328125	0.06333115976303816	0.07727614407982843	0.09415789838398525	1.761464772910289	3.17867809338903	2.608766662637234	2.09	0.2961857803593021	2.2173766211873143	0.1335748638860938
11	0.24420166015625	0.07001882797339931	0.08625762646714377	0.10578206002648773	1.5038160628098298	2.831073264568303	2.3085356826583086	2.09	0.7343944765146913	2.293814176954207	0.3201630210036637
12	0.56951904296875	0.07677344663534313	0.09538647745234408	0.11626238724145516	3.059786708398707	5.97064760309748	4.8985665655218815	2.09	0.5370764254957381	2.374232323256473	0.22621056087682673
13	0.366790771484375	0.08359557366929948	0.10453074203116414	0.12639249445229683	1.752031629955833	3.5089272720844393	2.901998042477194	2.09	0.34278476914223877	2.3221375448637085	0.1476160487997095
14	0.364501953125	0.0904860149603337	0.11391895787286238	0.14035052206739126	1.5555107802106882	3.1996601788773136	2.5970829873363726	2.09	0.32059613628850814	2.4977745506640323	0.12835271149803243
15	0.32958984375	0.09744526643771678	0.12345809558694304	0.1532395452157523	1.267028057037785	2.669649504822408	2.1508145517265587	2.09	0.5796480848548912	2.579886236697574	0.2246797074265101
16	0.4051513671875	0.10447425796883181	0.13318412433248927	0.16599502976598024	1.4111921039812392	3.0420395014653137	2.440743965398737	2.09	0.15955747459989805	2.697037214431219	0.059160279193087556
17	0.3104248046875	0.11157329950947315	0.1429989265067057	0.17895110000437753	0.9878078318527649	2.170819126204721	1.7346906762791978	2.09	0.48278857281141735	2.7157606335750764	0.1777728739575497
18	0.385498046875	0.11874356889165938	0.15295846917406275	0.19407078048464727	1.1266963916105894	2.5202791905318644	1.9863786084247563	2.09	0.7025618963432111	2.789273285170805	0.25187990724264536
19	0.64404296875	0.12598537607118487	0.1631725923335194	0.2076338836958718	1.731893466310157	3.947004576807834	3.101820171573494	2.09	0.33878553604617134	2.972315979931184	0.11398032320036681
20	0.647918701171875	0.13329958892427385	0.17347576688859886	0.22070984811356248	1.6126937254887792	3.7349234004997927	2.935613008253712	2.09	0.41286025013649086	2.9889617019904686	0.1381283172218469
21	0.427642822265625	0.14068707532715052	0.18380823341998825	0.23590937540194123	0.9917238802931295	2.326570547514554	1.81274195456204	2.09	0.5183866693628386	2.944980128512714	0.17602382588049462
22	0.329559326171875	0.14814845519140363	0.1942626475356976	0.25288363643184997	0.7146592175166948	1.6964626517370784	1.3032054221534752	2.09	1.0855520746540364	2.993034251456279	0.3626928339112238
23	0.46392822265625	0.15568434842862186	0.20496240732051335	0.2695606331336713	0.9414498725975333	2.2634795752119294	1.721053320223486	2.09	0.905234900217526	3.163866547597506	0.28611665081288573
24	0.605804443359375	0.1632956849061884	0.21578543015285934	0.28574680828000004	1.1541386617756484	2.8074390515162757	2.120074225871157	2.09	0.8268964512254695	3.2116863547794376	0.2574648828939763
25	0.790740966796875	0.1709830845356919	0.2267236507484673	0.3015061365470182	1.4186094984726623	3.4876862832194875	2.6226363942465345	2.09	0.49899559863129583	3.2508209661044414	0.15349833283167777
26	0.591339111328125	0.17874716722872105	0.23775736298034067	0.31635178048778373	1.0020965085713938	2.4871537264527146	1.8692454027486032	2.09	0.6628940421997256	3.2696295388442236	0.20274285949656884
27	0.7996826171875	0.1865891728084534	0.24902920306998536	0.33238121724805636	1.2807210596119272	3.2112001617848933	2.4059199969494554	2.09	0.7515392224111664	3.429834509912344	0.2191182169982812
28	0.84088134765625	0.19450947322184217	0.2604914437570931	0.3470790233492334	1.2744107834836613	3.228057457581476	2.422737449074095	2.09	0.585645084433515	3.5419402737189842	0.16534583848829176
29	0.77996826171875	0.20250899833627042	0.2719220463216354	0.3640521315789211	1.1236623147325242	2.8683524277255046	2.142463109159586	2.09	0.671116201864356	3.431077450114043	0.19559925755743268
30	0.73052978515625	0.21058855403680352	0.2835604127841864	0.3842141557717867	1.0011116582424318	2.5762756443447743	1.9013609316106663	2.09	0.9762575736236189	3.55881076201793	0.27432129408028927
31	0.978240966796875	0.21874882222618908	0.2953119262728654	0.400616685863929	1.2776924067766309	3.312568439559023	2.4418377998592358	2.09	0.9455026689264693	3.591245299293422	0.26327989043591565
32	1.010284423828125	0.22699067078065127	0.3071915443344785	0.41740763594281916	1.259692543311349	3.288776798908566	2.420378394722334	2.09	0.616336437325889	3.637769507150871	0.16942701732870605
33	1.087890625	0.23531502956757322	0.3191451615814598	0.4350614283272921	1.2977322102031166	3.4087642739409754	2.5005448751976957	2.09	0.7572268992644893	3.6292584600593263	0.20864507380720168
34	0.824462890625	0.24372258048970252	0.33120965110827005	0.45563594643269456	0.9423825541256873	2.489247785703832	1.8094772747408499	2.09	1.0260361404379064	3.656938604680973	0.2805724272003239
35	0.99481201171875	0.2522143154055811	0.3436141038270975	0.4750249008785488	1.088418287284089	2.895143128989046	2.0942312916204298	2.09	1.0525268600507194	3.9127178029489103	0.2690014749485532
36	1.2821044921875	0.2607908542267978	0.3558285326512486	0.4896389157718142	1.349048623075	3.6031525708032652	2.6184693472873337	2.09	0.9158679583195766	3.6378900029343866	0.2517580129088074
37	0.974365234375	0.26945312682073563	0.36831252722493274	0.508970827605706	0.9856070645696868	2.645484913902871	1.9143832642797944	2.09	0.8495312129796667	3.821721979746296	0.22229016592045836
38	1.113677978515625	0.2782021870370954	0.38103868415365566	0.5284422249953853	1.0829598534976592	2.9227425582504085	2.107473486861029	2.09	1.3808308542461791	3.9770967123631404	0.3471956942746074
39	1.321319580078125	0.28703865478746593	0.3936944776355906	0.5459564683775713	1.2388630501305604	3.356205522651902	2.420192188590996	2.09	0.8787750170849637	3.8193257315644717	0.23008642856051978
40	1.288970947265625	0.29596339794807136	0.40656085915887286	0.5639678996693606	1.1654616056771994	3.1704255789215816	2.285539563548412	2.09	0.6774959512114488	3.941638362676793	0.17188181382306134
41	1.326629638671875	0.30497747036861256	0.41954331434334585	0.5843076313354064	1.157962611408383	3.1620802747107724	2.2704301082632243	2.09	1.1548682969988944	3.9683827639317832	0.2910173654354544
42	1.3773193359375	0.31408173992531374	0.4327255557839764	0.6034979205573395	1.1608859054046816	3.1828934471923818	2.2822271444871336	2.09	1.0062691960145853	4.0779718839294254	0.24675726676295057
43	1.5362548828125	0.32327682652976364	0.4460748136794549	0.6249644475234213	1.2510423977388156	3.4439399753164235	2.4581476416783326	2.09	0.903133192945195	4.154171291028527	0.21740393683226988
44	1.489013671875	0.33256409398745745	0.45936791781194675	0.6452756910598277	1.1742655914982196	3.2414402794331916	2.3075620118733773	2.09	1.013085758154652	4.005836674798096	0.25290241225466686
45	1.5477294921875	0.3419442242011428	0.4727284871092077	0.6650770534903062	1.1834218106772372	3.274034745932183	2.3271431243418457	2.09	0.8670262626073947	3.980439083575582	0.21782176398201655
46	1.28985595703125	0.3514180850470438	0.48610721869358187	0.6874626551193187	0.9576540602126026	2.65343921552482	1.876256037220491	2.09	1.349678580152033	3.9048707384731407	0.3456397587900122
47	1.24920654296875	0.3609866683837026	0.4998128876778872	0.7106415601658957	0.8998347353402854	2.4993484037046723	1.7578574248839725	2.09	1.4535280013595453	4.137085647646567	0.35134104661004606
48	1.46258544921875	0.37065109005197877	0.5135943084121848	0.7326043305722512	1.0231933113001184	2.8477446600614447	1.9964193333068299	2.09	1.3392087142701117	4.116999066021352	0.32528759244152966
49	1.636962890625	0.3804120939457789	0.5275966146142639	0.7552104156642806	1.1121841367490384	3.1026789127936603	2.167558678577192	2.09	1.2828328365754793	4.241302308279053	0.3024620136299599
50	1.92376708984375	0.3902705479413271	0.5414971245708393	0.7747073909311785	1.27210913102712	3.552682004301355	2.483217679815125	2.09	1.1952828704590943	4.042055961027253	0.2957116086426779
51	1.876220703125	0.4002276298706419	0.555561211894524	0.7945223895750102	1.2078654716380237	3.3771628813445846	2.3614447216881955	2.09	0.6380443985010625	4.107005394369869	0.15535514011638074
52	1.86480712890625	0.41028426960110664	0.5697723772614502	0.8168249131855523	1.169245253619578	3.272898447392703	2.28299492192721	2.09	1.3731388822347932	4.154525636461471	0.33051640605697047
53	1.7427978515625	0.42044152098242193	0.5839846756722821	0.8395404113615059	1.0656501367284408	2.984321205956636	2.0758951302131563	2.09	1.4288169152313663	4.055047029516533	0.3523552020065519
54	1.738128662109375	0.4307004378642887	0.5983428014270018	0.8635093860198166	1.036807537886544	2.90490444267746	2.012865974880656	2.09	0.9783365703144011	4.099208872853022	0.23866472791699572
55	1.700439453125	0.44106182613177225	0.6127978410537231	0.8874087543080844	0.9901472640423159	2.774878335408373	1.9161851231125597	2.09	1.2027570527624858	4.093651359237726	0.29381032902285303
56	1.865692138671875	0.4515269256080501	0.6273992891540934	0.9107080317089806	1.0608216669490755	2.9736918273964585	2.048617200806748	2.09	1.1590124888919977	4.136348624092453	0.2802018384381935
57	1.849578857421875	0.4620966661605052	0.6422865514763081	0.9356781317910831	1.0264609770855242	2.8796786312442353	1.976725536890977	2.09	0.863353200166242	4.317521769759516	0.199964990614125
58	1.732513427734375	0.4727720396476798	0.6571614287868052	0.9618903608526691	0.9395949711765462	2.636358970326046	1.8011547867041582	2.09	1.4891008794628817	4.199503823322609	0.35458971871698847
59	1.922027587890625	0.48355416191043327	0.6722406910576929	0.9872380117241336	1.0186352976955693	2.8591360407929742	1.9468735655082352	2.09	1.8231399697454773	4.297140008134189	0.42426822637717165
60	2.360870361328125	0.4944441487896256	0.6874839235476802	1.006852503836691	1.2229968483371418	3.4340735549787555	2.344802592566282	2.09	1.1912099143093824	4.353245610794965	0.2736371941329197
61	2.1328125	0.49009360925992945	0.6865856318145327	1.0118760426555362	1.0854448299076935	3.1064042140866364	2.1077804099430133	2.09	1.3561205081441914	3.452247796548674	0.39282247047849517
62	2.17877197265625	0.4768762263120152	0.6759834927496529	1.0097077108818409	1.0942704460957795	3.2231141677643707	2.157824436889159	2.09	1.4152566917535543	2.6152438830344122	0.5411566779429619
63	2.3135986328125	0.4664521649829112	0.667889351985686	1.00772458826437	1.148545939921525	3.464044794147406	2.295864028481503	2.09	1.1525720882316721	2.3299205651371495	0.4946829971277697
64	2.291534423828125	0.4582440396188758	0.6617556939261473	1.0082992625915757	1.125996656863817	3.4628102861233	2.2726729145257147	2.09	0.849349668110002	2.0744673044966717	0.40943025048836806
65	2.208221435546875	0.4483780227019451	0.6537898509136648	1.0080082717276007	1.075021557799896	3.3775706864536175	2.1906778917223155	2.09	1.0765116433625406	1.9001739044481685	0.5665332214291047
66	2.21795654296875	0.4402873085928149	0.6474363900822506	1.0043858070890501	1.0707054682653092	3.4257520537067427	2.208271490212429	2.09	1.256336873054852	1.7372532777160978	0.7231742712303363
67	2.40130615234375	0.43408527912106365	0.6427379112757009	1.0032153417090317	1.1508631008134547	3.736058057595603	2.3936098786657256	2.09	1.1095055137454146	1.503550665201505	0.7379235960743095
68	2.29193115234375	0.4296747321495786	0.639797746530107	1.0033168633058678	1.090756840273151	3.582274499674091	2.2843542615161243	2.09	0.6433326585515938	1.4703822258911543	0.43752749946476627
69	2.307647705078125	0.42489936720812693	0.6364696126799922	1.0042586560073705	1.0907241232959652	3.6256997335053875	2.2978619016864004	2.09	1.166146209812476	1.4472310913369737	0.8057774717479105
70	2.378509521484375	0.41958988644182676	0.6324400288540292	1.0044086160881338	1.1174573314957852	3.7608459505547027	2.3680696116964293	2.09	0.42457504563440895	1.2798969403370186	0.33172596343781485
71	2.2974853515625	0.41371461236849427	0.6275697752334806	1.0054564975279219	1.0743183941801664	3.660924158923596	2.285017161071852	2.09	0.9660503183693236	1.0050204527838809	0.9612245359717696
72	2.39117431640625	0.4090812071808614	0.6241093057759874	1.0041829202214283	1.1120287683464871	3.8313389886618965	2.3812138886797456	2.09	0.9985763215823721	1.1729357301397765	0.8513478581331764
73	2.328643798828125	0.4062935267575085	0.62237151461385	1.0052739173495728	1.0776867287269973	3.7415655185840735	2.316427153474395	2.09	0.4238665774492531	1.0498892612154433	0.403725033779799
74	2.121551513671875	0.3995290515013039	0.6164691829906194	1.0054752204397728	0.9779433151013666	3.4414559108693648	2.10999880508637	2.09	0.7512995197054068	0.8621436329739843	0.8714319644324018
75	2.192779541015625	0.39551735564600676	0.613432271043386	1.004904257105939	1.0062549123895337	3.5746074090395172	2.182078069139335	2.09	0.5052490995102137	0.974783908063793	0.5183190811118197
76	2.309722900390625	0.39333105145487934	0.6122848053769845	1.0042899989028566	1.0548907515932935	3.772301517377237	2.2998565184497477	2.09	0.6948945260914173	1.0388385247258696	0.668914859770711
77	2.16455078125	0.3884393910993822	0.6083275783085238	1.0036229737347915	0.984387023569955	3.5581993294938385	2.1567369798192613	2.09	0.8515646240570869	0.9344332870365323	0.911316662057004
78	2.213653564453125	0.3825181815773248	0.6033505779064352	1.0024445499638497	1.0024134145399928	3.668934191020876	2.208255373858788	2.09	0.6042637816070574	0.9442091199687891	0.6399681689444298
79	2.342864990234375	0.3798898184322752	0.6015434073245067	1.0017939503015754	1.0569939345189132	3.8947563246595442	2.338669533319791	2.09	0.5875332365921663	0.8211925631211504	0.7154634162285851
80	2.303466796875	0.37780424987431616	0.6005717007569854	1.0028466734078578	1.0340230530753018	3.8354567722248905	2.2969281924697373	2.09	0.5263966306284729	1.1138619904376836	0.472586940884507
81	2.21099853515625	0.3754051300347782	0.5990152587378027	1.0015517654220343	0.988773875307172	3.691055449597545	2.2075728998636217	2.09	0.49302551133848266	0.8426778203552255	0.5850699987934308
82	2.116607666015625	0.37234630028251553	0.5968150468494832	1.0032804065079184	0.9429409209019483	3.546505198199927	2.109687034936548	2.09	0.4277740801876965	0.8586178639432119	0.49821241573421193
83	1.856231689453125	0.36981408542487765	0.5951418855195036	1.0060630171531597	0.8237916886747236	3.1189733652048486	1.8450451490659838	2.09	0.988608860123866	0.8590535276583185	1.150811711138304
84	1.935150146484375	0.3659246981260366	0.5918252609057163	1.0067928636975312	0.85663803696307	3.2697998451821135	1.9220936264658988	2.09	1.236884495264646	0.5727626850536719	2.159506070387147
85	2.2156982421875	0.36411573411896825	0.5907812400769753	1.005762188501022	0.9775189360299	3.750454638503429	2.203004117195691	2.09	0.18601676571150755	0.7649431783273916	0.24317723326619872
86	2.242034912109375	0.3629407536936924	0.5904911084923765	1.0030605688223617	0.9852917672191386	3.796898682917798	2.235193947202635	2.09	0.7212152514100294	0.8848488406771494	0.8150717029341464
87	2.17132568359375	0.3619216190418228	0.590135281271565	1.0037329556359165	0.9514442134528656	3.6793693793653426	2.163250365948285	2.09	0.37936414864536366	0.6633074310580019	0.5719280847498763
88	1.983673095703125	0.35800278594251717	0.5870094426110504	1.0045954534481627	0.8662076135954057	3.3792865185943817	1.9745989182953065	2.09	0.9471479444892531	0.7929944387909824	1.194394182553533
89	2.222198486328125	0.35308143182192	0.5827881742662955	1.0020683329319873	0.9674067302862213	3.813046634183637	2.2176117269628866	2.09	0.9449996073443795	0.7000857758423935	1.3498340345613908
90	2.1177978515625	0.3520642188959755	0.5825655317969627	1.0033850813556768	0.9187790841227047	3.635295492045349	2.1106531190409332	2.09	0.39751881650713194	0.7945704566116611	0.500293980476316
91	2.098297119140625	0.34855768899433315	0.5798905828051863	1.003593430851066	0.9070465875277878	3.6184362729089976	2.090784031299637	2.09	0.5733916978738287	0.831580909866	0.6895200347567195
92	2.08099365234375	0.3469405256328173	0.57896447169916	1.0040897772615374	0.896887449603469	3.594337397312819	2.072517517327247	2.09	0.582160843786238	0.6910522554895312	0.8424266604467471
93	2.218536376953125	0.3442335576983168	0.5768942189666153	1.0032721953661488	0.9535502756930467	3.8456554148300643	2.211300569476522	2.09	0.5584286478584121	0.6367152019557041	0.877046199216179
94	1.9896240234375	0.34272506483830506	0.5760390363014314	1.0056402082212927	0.8527667721570402	3.453974293499727	1.9784650684926472	2.09	0.7252278830914095	0.6533101948278691	1.1100819929535752
95	2.212890625	0.3409517457475886	0.5749632898597767	1.0059300747014637	0.9456331025870723	3.848751153381783	2.1998453775792854	2.09	0.573060651268567	0.6975726490618593	0.8215067664124387
96	1.9779052734375	0.3407151874853298	0.5754321106437287	1.0059788934216405	0.8426768921569024	3.437252174239707	1.96614987289648	2.09	0.43717167278648106	0.7053790462106924	0.6197684424210987
97	1.81304931640625	0.3387462242972105	0.5742072690049191	1.0091547980487725	0.7699996908859778	3.157482348748737	1.7966017898461453	2.09	0.8687583185748363	0.7441215493097285	1.1674951751911027
98	2.25640869140625	0.3369750748970546	0.5731981390538303	1.008755547471053	0.9552025325980549	3.936524802978025	2.2368240720589436	2.09	0.6415112238653127	0.7620194490671601	0.841856759234466
99	2.501983642578125	0.33711343916365877	0.5740001265444382	1.0072436058010543	1.0561942801607733	4.3588555592146285	2.4839905939023694	2.09	0.592588939300937	0.6636232240036875	0.8929599174148919
100	2.2666015625	0.33667968702502543	0.5742977745049093	1.0085347040227313	0.9538842714117397	3.9467357582118305	2.2474204937710436	2.09	0.5177645540116527	0.7314000991043906	0.707908782957047
101	1.98455810546875	0.33371750148944557	0.5719233475805953	1.0090650770257703	0.8331273719912639	3.4699721804749135	1.966729550603669	2.09	0.5446651967435405	0.5877586112658616	0.9266817810980084
102	2.283538818359375	0.33194182673469186	0.5707552738003738	1.007509587914315	0.9562019418995794	4.000907084317299	2.2665182006720332	2.09	0.782455983170045	0.6076009745322891	1.2877793419807357
103	2.2003173828125	0.3312694086343981	0.5707965751154194	1.00780009534219	0.9186086969332725	3.854818824670732	2.183287531904232	2.09	0.28253802000561457	0.7137194153393145	0.39586707876132404
104	2.005950927734375	0.32967009872663766	0.5698858052955575	1.0065290804802276	0.8350623514115849	3.5199173397449983	1.9929388694634742	2.09	0.45469442406128996	0.6885400878985781	0.6603746565418082
105	2.0076904296875	0.3287789138266816	0.5697648755311593	1.0081763835028243	0.8331150974468552	3.5237174418936315	1.991407914865004	2.09	0.15293088540555969	0.7702551355577695	0.19854575236920285
106	1.966094970703125	0.3283253865083679	0.5699702674498005	1.0101240092246313	0.8136298865688146	3.4494693547787327	1.9463897033912645	2.09	0.49715049955193097	0.658919236954935	0.7544938312158159
107	1.802490234375	0.32591554219834507	0.5682218387331042	1.0100773722280727	0.7438891436799421	3.1721593777419668	1.7845070921636315	2.09	0.5724049962859047	0.6614155933264687	0.8654241025783781
108	2.04345703125	0.32427159865619615	0.5671600801300893	1.0111330951507094	0.8413149190319427	3.6029634363217045	2.0209575188965827	2.09	0.5229299368244344	0.5821849391342168	0.8982196234792641
109	2.141326904296875	0.32418704271549353	0.5675746902995347	1.0094711277677624	0.8798009782141802	3.7727667228551023	2.1212364032956335	2.09	0.4528789260295628	0.49916611014785156	0.9072709801861777
110	2.34228515625	0.3230779588920995	0.5671176837945531	1.0080995347522699	0.9597966712944984	4.130157149355491	2.32346616133058	2.09	0.7527342269824426	0.652077318412437	1.1543634561850231
111	2.32177734375	0.32232352648861706	0.5668682387033687	1.007937954261905	0.9494285616411475	4.095797198059181	2.303492327015502	2.09	0.019159574093989412	0.5049873122980957	0.03794070390956566
112	2.037109375	0.3198022840660996	0.565032899545035	1.008498740231773	0.8306912948130581	3.605293384934368	2.019942409181227	2.09	0.755679553834307	0.6859032641837578	1.1017290531975885
113	1.970916748046875	0.3180765121942386	0.5638269699468096	1.0088272848363424	0.8019992174465262	3.495605661135379	1.9536711364488997	2.09	0.10108435445762007	0.5198422736355557	0.1944519704999732
114	1.905242919921875	0.31726492394227535	0.5634681564458567	1.010256881752384	0.7738496771743891	3.3812787788034453	1.8858994720402744	2.09	0.9924081272226152	0.45277475101042014	2.19183628284912
115	2.050872802734375	0.31613928847946227	0.5627253970901893	1.0100109434462778	0.8317065443341677	3.644535706650675	2.030545130270126	2.09	0.7560818197379338	0.3828761071456289	1.9747427578455663
116	2.3818359375	0.3165527075179852	0.5637414529909153	1.0093629188008526	0.9635697341086421	4.225050197857959	2.359741866017506	2.09	0.6869743382252578	0.6026368622030551	1.1399474232523559
117	2.334991455078125	0.31769774621352553	0.5655021691065993	1.0077781383331539	0.9422719045195009	4.12905835315721	2.316969743896367	2.09	0.407661615480196	0.6156774201437754	0.662135076165368
118	2.202880859375	0.3171570593258366	0.5654861908156901	1.0083417940224664	0.88708112743712	3.895551996057476	2.184656901492986	2.09	0.3680503815628308	0.5247085967796093	0.7014376814516365
119	2.18487548828125	0.31597315217368305	0.5648997078985611	1.00922989629966	0.8777189247321797	3.8677228147435816	2.1648937435286975	2.09	0.7679111887630504	0.5974242350246542	1.2853699996475043
120	2.37298583984375	0.3139265140634961	0.5634903730293994	1.0079737900014667	0.9508531602598591	4.211226940908079	2.354213833119904	2.09	0.35297897526803373	0.637303241025312	0.5538634554880827
121	2.22821044921875	0.31300526345148677	0.5630108585676816	1.0078624972486314	0.8912642327797293	3.9576686937928542	2.210827821554579	2.09	0.17498363300560674	0.4417361502914344	0.39612703848250064
122	2.006591796875	0.31200627592625096	0.5625193299204947	1.0101947161000873	0.8009929083061305	3.567151722872541	1.986341608102603	2.09	0.4179687496027289	0.5074588780489512	0.823650482202048
123	2.0733642578125	0.30945118633098895	0.5605547865623188	1.009587597374309	0.8257007290625891	3.6987718373215546	2.0536744540095526	2.09	0.7154224353356283	0.5905462370861074	1.2114587993409105
124	2.24310302734375	0.3080548974685371	0.5596550596449718	1.0079895709810318	0.8915348098109626	4.008009913761357	2.225323646117327	2.09	0.45906774861939226	0.496561945104791	0.9244924085403157
125	2.00042724609375	0.3078930385527201	0.5599356935928703	1.008317781224265	0.7936859916727519	3.5726017629950597	1.983925388744905	2.09	0.151832850988465	0.4424928637156084	0.3431306207144811
126	1.94476318359375	0.30680670548463235	0.5594007343530812	1.0093315522560582	0.7699165306106993	3.4765116743058457	1.926783304501692	2.09	0.5387717103840032	0.5513738282985762	0.977144149272626
127	2.12445068359375	0.30530372983776033	0.5585710517476574	1.0089532066698776	0.8388175259141997	3.803366961010184	2.1055988221749664	2.09	0.4220616371245168	0.6732930414481524	0.6268617246017061
128	2.1495361328125	0.30536528705852106	0.5591367102206732	1.0062700797080537	0.8470363234866725	3.844383839444467	2.136142350010187	2.09	-0.13035535041417762	0.5041012522552207	-0.25858961831775057
129	2.0052490234375	0.30595972028095275	0.5604662489416392	1.0100779728691742	0.7878968897143465	3.577822977251757	1.9852418103342016	2.09	0.7939594107428034	0.7351054985341757	1.080061858231212
130	2.126373291015625	0.30450119229499245	0.5596262770385813	1.0081156559646585	0.833463041532242	3.799630893438248	2.109255300653886	2.09	0.4213701073166203	0.6185560829023652	0.6812156875727154
131	2.0623779296875	0.30429426580667496	0.5600405245812627	1.0084843458698154	0.8064156791850706	3.682551242572172	2.0450272115118495	2.09	0.5481661249814233	0.6211740309989239	0.8824678715237098
132	2.126861572265625	0.3016165576991625	0.5578198150979394	1.0085877896605562	0.8301461869999546	3.812811081105465	2.1087520531865924	2.09	0.4222904861128092	0.45699862418914305	0.9240519856314299
133	2.1195068359375	0.30063244805205613	0.557128855093139	1.0099112647686592	0.8263300294877114	3.8043386490602207	2.0987060050498756	2.09	0.19116698620988826	0.2931496423059463	0.6521140012525629
134	1.901824951171875	0.29911763209383935	0.5559727851177942	1.0123227845206382	0.7404270184116207	3.4207159092669155	1.8786744507310875	2.09	0.47135765444378747	0.3587459828720537	1.3139036447744603
135	2.01593017578125	0.2970922569511458	0.5543341986415864	1.0107076758465976	0.7836708751822345	3.636669324608424	1.9945729353372619	2.09	0.9875338624908371	0.38678866648583643	2.553161320529538
136	2.089324951171875	0.2989789578714408	0.5567188305984341	1.0102778772059682	0.8106331896054584	3.7529266774145142	2.068069585914449	2.09	0.18940223752983337	0.4979310365526713	0.3803784532916906
137	2.11273193359375	0.3004227939527482	0.558852413913506	1.0101174353531954	0.8175270055787586	3.7804827911519747	2.0915706032289374	2.09	0.20529750676049402	0.6897472337645859	0.29764165292841616
138	2.098724365234375	0.30122545547783375	0.5604928623666818	1.0093532807982357	0.8094825301871171	3.744426568382171	2.079276310049364	2.09	0.14339984141700843	0.8377869280900957	0.17116504997746537
139	2.15606689453125	0.30047864798689256	0.5604063189870141	1.0100923550506606	0.8294872516786573	3.8473279502424935	2.1345245152589176	2.09	0.4683935340101157	0.660264111273498	0.7094032918231645
140	2.0634765625	0.2984799910336733	0.5589176008445014	1.0106486489798425	0.792311281000786	3.6919155156004613	2.0417348448275185	2.09	0.6373278558079122	0.5099388107065137	1.2498124136205726
141	1.8936767578125	0.2957437632721849	0.5565263529503652	1.0120760923152892	0.726151527273887	3.4026722144843173	1.871081406023934	2.09	1.0512224898865634	0.3449798673522715	3.047199530670356
142	2.022857666015625	0.2937540950370021	0.5548341618212158	1.0128247580780803	0.774803565408747	3.645878003213959	1.997243501288581	2.09	0.5364129344579651	0.2974771060333396	1.803207452199185
143	2.098052978515625	0.2933921286603436	0.5547883338410221	1.011872365104938	0.8026332964801226	3.781717910306374	2.073436384734198	2.09	0.5683111919538913	0.31613839646490527	1.7976658270833608
144	2.153564453125	0.2946073413477279	0.5565213370377456	1.0119087136157032	0.8222410747663144	3.869688922599092	2.1282200895671584	2.09	0.37141340592003136	0.5177905093391748	0.7173043909090651
145	2.296630859375	0.29762203339487314	0.560266614637025	1.0117634998454579	0.8744253730700665	4.099174927392199	2.2699285551670916	2.09	-0.04845586250125074	0.7305855521341212	-0.06632469306257946
146	2.194732666015625	0.2991317660780623	0.5625409601424785	1.014142224942799	0.8332027565745893	3.9014628649614256	2.1641270938495984	2.09	0.11308958556794355	0.7646128222643921	0.14790438019732657
147	1.9378662109375	0.2974190123495646	0.5616361813523794	1.0140925474080653	0.7334368989915472	3.450394179148605	1.9109362512233443	2.09	0.16887521015016663	0.8079749383985508	0.20901045580062946
148	2.06927490234375	0.2952937694499269	0.5599759454412689	1.0123013547687552	0.7817960898173353	3.695292483881843	2.0441293421131936	2.09	0.40059097768123897	0.46500698852729294	0.8614730263515745
149	2.029205322265625	0.2938860742142424	0.5591032539728937	1.0119461753096022	0.7651108137535471	3.629392796136372	2.005250251224869	2.09	0.38236237298048226	0.5350037673092519	0.7146909916233594
